# Supplementary material for: Identification of novel prognosis-related genes associated with cancer using integrative network analysis
Source: Sci Rep. 2018 Feb 19;8:3233. doi: 10.1038/s41598-018-21691-5 (PMC5818516; doi:10.1038/s41598-018-21691-5)
Supplement: Supplementary file 2 — Table S1 [file 41598_2018_21691_MOESM2_ESM.xlsx]

## Sheet: Sheet1
Gene	Number_of_CNGs	Number_of_CNLs	Ratio_Gain/Loss	Ratio_Loss/Gain	Number_PubMed
ABCB1	147	12	12.25	0.0816327	12
ABCB4	284	14	20.2857	0.0492958	1
ABCC1	136	16	8.5	0.117647	3
ABCC2	1	15	0.0666667	15	2
ABCC4	410	60	6.83333	0.146341	1
ABCC5	896	10	89.6	0.0111607	1
ABCG2	28	38	0.736842	1.35714	5
ABCG4	17	29	0.586207	1.70588	1
ABI1	31	10	3.1	0.322581	4
ACAT1	21	34	0.617647	1.61905	1
ACE2	21	191	0.109948	9.09524	1
ACHE	274	10	27.4	0.0364964	1
ACOT8	224	0	0	0	1
ACTA2	3	117	0.025641	39	3
ACTL6A	480	5	96	0.0104167	1
ACTN4	177	3	59	0.0169492	1
ACTR2	74	6	12.3333	0.0810811	1
ACTR3	28	3	9.33333	0.107143	1
ACVR1C	18	4	4.5	0.222222	1
ACVRL1	54	10	5.4	0.185185	1
ADAM10	13	16	0.8125	1.23077	1
ADAM12	68	47	1.44681	0.691176	2
ADAM17	38	4	9.5	0.105263	3
ADAM19	44	76	0.578947	1.72727	1
ADAM9	325	53	6.13208	0.163077	3
ADAR	276	0	0	0	1
ADCY2	664	21	31.619	0.0316265	1
ADIPOQ	403	5	80.6	0.0124069	3
ADIPOR1	189	2	94.5	0.010582	1
ADM	12	10	1.2	0.833333	2
ADRA1B	17	18	0.944444	1.05882	1
ADRA2C	17	18	0.944444	1.05882	1
ADRB2	15	14	1.07143	0.933333	2
AFAP1L1	22	14	1.57143	0.636364	1
AFAP1L2	39	45	0.866667	1.15385	2
AGER	250	35	7.14286	0.14	3
AGR2	361	16	22.5625	0.0443213	8
AGR3	182	8	22.75	0.043956	1
AHNAK	55	18	3.05556	0.327273	1
AHR	175	11	15.9091	0.0628571	1
AHRR	316	21	15.0476	0.0664557	1
AICDA	185	11	16.8182	0.0594595	2
AIF1	159	21	7.57143	0.132075	1
AKAP10	62	29	2.13793	0.467742	1
AKAP12	35	26	1.34615	0.742857	2
AKR1B10	116	7	16.5714	0.0603448	1
AKT1	36	13	2.76923	0.361111	27
AKT2	158	4	39.5	0.0253165	4
AKT3	835	21	39.7619	0.0251497	3
ALB	64	10	6.4	0.15625	1
ALCAM	86	30	2.86667	0.348837	7
ALDH1A1	34	8	4.25	0.235294	26
ALDH2	60	4	15	0.0666667	1
ALDOA	54	1	54	0.0185185	1
ALK	428	32	13.375	0.0747664	3
ALOX5	7	3	2.33333	0.428571	1
AMACR	514	10	51.4	0.0194553	1
AMBP	36	8	4.5	0.222222	1
AMFR	13	14	0.928571	1.07692	1
AMH	11	44	0.25	4	1
AMOT	84	396	0.212121	4.71429	1
ANAPC1	24	2	12	0.0833333	1
ANGPT1	651	3	217	0.00460829	2
ANGPT2	90	312	0.288462	3.46667	8
ANGPT4	93	12	7.75	0.129032	1
ANLN	112	2	56	0.0178571	2
ANO1	1063	20	53.15	0.0188147	2
ANO7	12	119	0.10084	9.91667	1
ANPEP	58	10	5.8	0.172414	3
ANXA1	41	8	5.125	0.195122	4
ANXA10	20	32	0.625	1.6	1
ANXA2	20	15	1.33333	0.75	2
ANXA3	17	30	0.566667	1.76471	1
ANXA5	10	19	0.526316	1.9	1
APAF1	21	8	2.625	0.380952	1
APEX1	49	14	3.5	0.285714	7
API5	90	21	4.28571	0.233333	1
APOA1	13	34	0.382353	2.61538	1
APOBEC3B	31	30	1.03333	0.967742	2
AQP1	280	6	46.6667	0.0214286	3
AQP3	53	3	17.6667	0.0566038	2
AQP4	82	33	2.48485	0.402439	1
AQP5	22	2	11	0.0909091	3
AR	48	267	0.179775	5.5625	10
AREG	45	11	4.09091	0.244444	2
ARF1	210	2	105	0.00952381	1
ARF6	42	8	5.25	0.190476	1
ARG1	29	29	1	1	1
ARG2	13	11	1.18182	0.846154	1
ARHGAP26	17	20	0.85	1.17647	1
ARHGAP35	18	11	1.63636	0.611111	1
ARHGDIA	51	5	10.2	0.0980392	1
ARHGDIB	182	12	15.1667	0.0659341	1
ARID1A	3	11	0.272727	3.66667	6
ARL6IP5	32	25	1.28	0.78125	3
ARNT	134	0	0	0	1
ARNT2	30	10	3	0.333333	1
ARNTL	64	14	4.57143	0.21875	2
ARRB1	246	20	12.3	0.0813008	2
ASAH1	141	435	0.324138	3.08511	3
ASAP1	738	3	246	0.00406504	1
ASCL1	22	4	5.5	0.181818	1
ASPH	972	14	69.4286	0.0144033	2
ASPM	244	1	244	0.00409836	1
ASRGL1	40	8	5	0.2	1
ASS1	22	17	1.29412	0.772727	2
ATAD2	713	2	356.5	0.00280505	2
ATAD3A	24	23	1.04348	0.958333	1
ATF3	330	12	27.5	0.0363636	1
ATF4	25	21	1.19048	0.84	1
ATG10	12	29	0.413793	2.41667	1
ATG5	70	42	1.66667	0.6	1
ATM	52	70	0.742857	1.34615	9
ATOH1	10	22	0.454545	2.2	1
ATP5B	43	1	43	0.0232558	1
ATP6V1A	85	6	14.1667	0.0705882	1
ATP6V1C1	596	4	149	0.00671141	1
ATP7B	92	43	2.13953	0.467391	1
ATPIF1	8	8	1	1	1
ATRX	47	434	0.108295	9.23404	1
AURKA	266	2	133	0.0075188	14
AURKB	28	52	0.538462	1.85714	3
AXL	108	18	6	0.166667	3
AZGP1	157	5	31.4	0.0318471	4
B2M	10	74	0.135135	7.4	3
B4GALNT1	161	0	0	0	1
BAALC	1222	8	152.75	0.00654664	7
BACH2	32	64	0.5	2	1
BAD	14	8	1.75	0.571429	1
BAG1	102	10	10.2	0.0980392	5
BAG3	7	13	0.538462	1.85714	1
BAK1	36	7	5.14286	0.194444	1
BAP1	5	30	0.166667	6	3
BARD1	22	28	0.785714	1.27273	1
BATF2	15	7	2.14286	0.466667	3
BAX	44	20	2.2	0.454545	13
BBC3	26	20	1.3	0.769231	2
BCAR1	110	105	1.04762	0.954545	1
BCL11B	31	15	2.06667	0.483871	1
BCL2	107	200	0.535	1.86916	35
BCL2A1	50	20	2.5	0.4	1
BCL2L1	149	0	0	0	6
BCL2L11	66	20	3.3	0.30303	2
BCL2L12	30	8	3.75	0.266667	3
BCL3	83	5	16.6	0.060241	1
BCL6	411	7	58.7143	0.0170316	8
BCR	68	28	2.42857	0.411765	1
BDNF	80	24	3.33333	0.3	1
BECN1	20	6	3.33333	0.3	14
BGN	50	220	0.227273	4.4	1
BHLHE40	33	22	1.5	0.666667	2
BIK	24	37	0.648649	1.54167	1
BIN1	38	6	6.33333	0.157895	2
BIRC2	135	22	6.13636	0.162963	1
BIRC3	134	23	5.82609	0.171642	1
BIRC5	195	6	32.5	0.0307692	54
BIRC6	58	12	4.83333	0.206897	1
BIRC7	232	4	58	0.0172414	1
BLCAP	167	0	0	0	1
BLID	19	36	0.527778	1.89474	1
BMI1	44	13	3.38462	0.295455	19
BMP2	97	10	9.7	0.103093	2
BMP4	25	8	3.125	0.32	3
BMP6	91	11	8.27273	0.120879	2
BMP7	293	1	293	0.00341297	1
BMPR1A	18	60	0.3	3.33333	1
BMPR1B	18	51	0.352941	2.83333	1
BMPR2	26	27	0.962963	1.03846	1
BNIP3	10	18	0.555556	1.8	1
BPTF	266	8	33.25	0.0300752	1
BRAF	128	6	21.3333	0.046875	3
BRAP	26	2	13	0.0769231	1
BRCA1	52	20	2.6	0.384615	15
BRCA2	206	72	2.86111	0.349515	1
BRD7	19	18	1.05556	0.947368	1
BRE	160	12	13.3333	0.075	1
BRF2	336	50	6.72	0.14881	1
BRIP1	308	8	38.5	0.025974	1
BRMS1	150	8	18.75	0.0533333	2
BSG	12	98	0.122449	8.16667	13
BST1	22	17	1.29412	0.772727	1
BST2	56	6	9.33333	0.107143	2
BTG1	34	5	6.8	0.147059	2
BTG3	92	66	1.39394	0.717391	1
BTLA	86	6	14.3333	0.0697674	1
BUB1	18	6	3	0.333333	2
BUB1B	8	58	0.137931	7.25	6
C10orf90	54	44	1.22727	0.814815	1
C1QBP	7	24	0.291667	3.42857	3
C2orf40	24	2	12	0.0833333	1
CA12	19	12	1.58333	0.631579	2
CA2	442	5	88.4	0.0113122	2
CA9	80	2	40	0.025	11
CAB39L	89	40	2.225	0.449	1
CADM1	17	45	0.377778	2.64706	4
CALCRL	29	8	3.625	0.275862	1
CALR	69	7	9.85714	0.101449	1
CAMP	5	24	0.208333	4.8	1
CANT1	56	3	18.6667	0.0535714	1
CAP1	85	2	42.5	0.0235294	3
CAPG	24	1	24	0.0416667	1
CAPN10	16	140	0.114286	8.75	1
CAPZA1	13	12	1.08333	0.923077	1
CARD10	56	42	1.33333	0.75	1
CARD18	88	62	1.41935	0.704545	1
CASP10	64	22	2.90909	0.34375	1
CASP14	96	6	16	0.0625	1
CASP3	7	61	0.114754	8.71429	5
CASP8	67	45	1.48889	0.671642	1
CASP8AP2	16	30	0.533333	1.875	1
CASP9	13	10	1.3	0.769231	1
CASR	72	7	10.2857	0.0972222	1
CAV1	134	9	14.8889	0.0671642	9
CAV2	264	18	14.6667	0.0681818	1
CBL	17	34	0.5	2	1
CBLB	174	12	14.5	0.0689655	1
CBS	34	26	1.30769	0.764706	1
CBX1	65	4	16.25	0.0615385	1
CBX7	31	23	1.34783	0.741935	2
CCDC88A	56	10	5.6	0.178571	1
CCL19	124	4	31	0.0322581	1
CCL2	36	12	3	0.333333	3
CCL20	8	19	0.421053	2.375	2
CCL21	63	2	31.5	0.031746	1
CCL22	15	29	0.517241	1.93333	1
CCL7	72	24	3	0.333333	1
CCNA2	10	18	0.555556	1.8	6
CCNB1	7	33	0.212121	4.71429	6
CCNB2	11	18	0.611111	1.63636	2
CCND1	516	10	51.6	0.0193798	31
CCND2	238	5	47.6	0.0210084	2
CCNE1	312	2	156	0.00641026	9
CCNE2	533	3	177.667	0.00562852	2
CCNG2	81	60	1.35	0.740741	1
CCNH	11	31	0.354839	2.81818	1
CCNJ	14	32	0.4375	2.28571	1
CCR5	3	21	0.142857	7	1
CCR6	11	37	0.297297	3.36364	2
CCR7	107	8	13.375	0.0747664	1
CCR9	3	21	0.142857	7	2
CD109	30	36	0.833333	1.2	1
CD14	18	12	1.5	0.666667	2
CD151	13	11	1.18182	0.846154	4
CD160	18	2	9	0.111111	1
CD163	380	16	23.75	0.0421053	4
CD177	118	32	3.6875	0.271186	1
CD1A	146	1	146	0.00684932	2
CD2	31	10	3.1	0.322581	1
CD200	86	5	17.2	0.0581395	2
CD226	26	69	0.376812	2.65385	1
CD247	175	1	175	0.00571429	1
CD248	70	4	17.5	0.0571429	1
CD274	121	56	2.16071	0.46281	23
CD276	24	9	2.66667	0.375	1
CD34	352	6	58.6667	0.0170455	5
CD38	22	16	1.375	0.727273	8
CD4	193	5	38.6	0.0259067	1
CD40	224	0	0	0	2
CD40LG	29	126	0.230159	4.34483	2
CD44	82	8	10.25	0.097561	39
CD47	96	6	16	0.0625	6
CD5	23	3	7.66667	0.130435	1
CD55	652	16	40.75	0.0245399	1
CD63	35	1	35	0.0285714	1
CD68	7	31	0.225806	4.42857	3
CD69	189	15	12.6	0.0793651	1
CD80	73	9	8.11111	0.123288	1
CD82	58	10	5.8	0.172414	7
CD83	92	8	11.5	0.0869565	1
CD8A	22	4	5.5	0.181818	3
CD9	201	7	28.7143	0.0348259	1
CD99	2806	395	7.1038	0.14077	1
CDC20	47	3	15.6667	0.0638298	5
CDC25A	6	23	0.26087	3.83333	1
CDC25B	174	16	10.875	0.091954	3
CDC6	146	5	29.2	0.0342466	2
CDC7	22	10	2.2	0.454545	2
CDC73	235	7	33.5714	0.0297872	2
CDCA8	42	3	14	0.0714286	1
CDCP1	3	58	0.0517241	19.3333	1
CDH1	24	28	0.857143	1.16667	40
CDH11	60	34	1.76471	0.566667	1
CDH13	98	311	0.315113	3.17347	2
CDH17	536	2	268	0.00373134	3
CDH2	75	42	1.78571	0.56	7
CDH3	50	48	1.04167	0.96	5
CDK1	36	3	12	0.0833333	4
CDK2	41	1	41	0.0243902	1
CDK2AP1	22	1	22	0.0454545	2
CDK4	234	0	0	0	5
CDK5	99	12	8.25	0.121212	1
CDK5R1	50	8	6.25	0.16	1
CDK6	208	8	26	0.0384615	1
CDK8	106	21	5.04762	0.198113	1
CDKN1A	100	18	5.55556	0.18	20
CDKN1B	170	23	7.3913	0.135294	28
CDKN1C	3	12	0.25	4	2
CDKN2A	132	4815	0.0274143	36.4773	27
CDKN2B	66	2426	0.0272053	36.7576	1
CDKN2D	73	9	8.11111	0.123288	2
CDT1	6	46	0.130435	7.66667	1
CDX2	107	17	6.29412	0.158879	13
CEACAM1	167	33	5.06061	0.197605	3
CEACAM5	55	13	4.23077	0.236364	1
CEACAM6	53	17	3.11765	0.320755	2
CEBPA	166	7	23.7143	0.0421687	3
CEBPB	268	0	0	0	1
CENPA	19	3	6.33333	0.157895	3
CENPH	7	33	0.212121	4.71429	1
CFL1	41	6	6.83333	0.146341	2
CFLAR	96	30	3.2	0.3125	6
CFTR	143	17	8.41176	0.118881	2
CHAF1A	6	35	0.171429	5.83333	1
CHAF1B	25	7	3.57143	0.28	3
CHD1L	94	6	15.6667	0.0638298	5
CHEK1	18	39	0.461538	2.16667	2
CHEK2	69	69	1	1	2
CHGA	18	15	1.2	0.833333	1
CHI3L1	194	1	194	0.00515464	4
CHKA	140	7	20	0.05	1
CHST11	29	6	4.83333	0.206897	2
CHST15	36	26	1.38462	0.722222	1
CIAPIN1	16	28	0.571429	1.75	1
CIB1	61	11	5.54545	0.180328	1
CITED2	40	32	1.25	0.8	1
CKAP2	92	36	2.55556	0.391304	1
CKMT1B	4	29	0.137931	7.25	1
CKS1B	148	0	0	0	1
CKS2	12	3	4	0.25	2
CLCN3	22	35	0.628571	1.59091	1
CLDN1	396	7	56.5714	0.0176768	7
CLDN10	263	44	5.97727	0.1673	2
CLDN11	1005	11	91.3636	0.0109453	1
CLDN3	70	5	14	0.0714286	2
CLDN4	71	5	14.2	0.0704225	2
CLDN7	7	26	0.269231	3.71429	3
CLIC1	57	7	8.14286	0.122807	3
CLIC4	10	7	1.42857	0.7	1
CLU	34	139	0.244604	4.08824	3
CMTM7	24	17	1.41176	0.708333	1
CNN1	61	8	7.625	0.131148	1
CNR1	18	29	0.62069	1.61111	2
CNR2	8	10	0.8	1.25	1
COL18A1	88	48	1.83333	0.545455	1
COL4A3	14	36	0.388889	2.57143	1
COL4A6	78	445	0.175281	5.70513	1
COMMD1	67	2	33.5	0.0298507	1
COPS5	364	2	182	0.00549451	2
COX7A2	42	40	1.05	0.952381	1
CPE	13	31	0.419355	2.38462	1
CPS1	26	19	1.36842	0.730769	1
CPSF4	162	5	32.4	0.0308642	1
CRABP1	26	9	2.88889	0.346154	2
CRBN	24	22	1.09091	0.916667	1
CREB1	36	20	1.8	0.555556	2
CREBBP	50	35	1.42857	0.7	1
CRIP1	36	13	2.76923	0.361111	1
CRKL	92	18	5.11111	0.195652	2
CRLF2	12	68	0.176471	5.66667	2
CRMP1	44	38	1.15789	0.863636	1
CRNN	99	0	0	0	1
CRP	169	0	0	0	6
CRTC1	124	6	20.6667	0.0483871	1
CRY1	18	4	4.5	0.222222	1
CRY2	96	18	5.33333	0.1875	1
CRYAB	13	40	0.325	3.07692	3
CSE1L	240	1	240	0.00416667	1
CSF1	24	8	3	0.333333	2
CSF1R	56	24	2.33333	0.428571	1
CSF2RB	22	21	1.04762	0.954545	1
CSF3R	68	6	11.3333	0.0882353	1
CSK	17	12	1.41667	0.705882	1
CSNK2A1	96	14	6.85714	0.145833	2
CSPG4	24	10	2.4	0.416667	1
CST3	53	5	10.6	0.0943396	1
CSTA	71	7	10.1429	0.0985915	1
CTAG1B	28	113	0.247788	4.03571	4
CTCFL	1490	15	99.3333	0.0100671	1
CTGF	30	28	1.07143	0.933333	6
CTHRC1	1218	4	304.5	0.00328407	4
CTLA4	23	6	3.83333	0.26087	1
CTNNA1	16	19	0.842105	1.1875	3
CTNNAL1	17	4	4.25	0.235294	1
CTNNB1	27	21	1.28571	0.777778	38
CTNND1	42	6	7	0.142857	3
CTNND2	380	19	20	0.05	1
CTSB	62	147	0.421769	2.37097	2
CTSD	5	11	0.454545	2.2	1
CTSS	142	0	0	0	1
CTTN	1092	24	45.5	0.021978	3
CUL1	106	21	5.04762	0.198113	1
CUL7	246	14	17.5714	0.0569106	1
CX3CL1	15	28	0.535714	1.86667	1
CX3CR1	28	32	0.875	1.14286	1
CXCL1	59	12	4.91667	0.20339	3
CXCL10	46	13	3.53846	0.282609	2
CXCL12	30	6	5	0.2	13
CXCL13	22	21	1.04762	0.954545	1
CXCL16	18	40	0.45	2.22222	1
CXCL2	51	12	4.25	0.235294	1
CXCL5	54	12	4.5	0.222222	1
CXCR1	13	9	1.44444	0.692308	1
CXCR2	11	9	1.22222	0.818182	4
CXCR3	20	168	0.119048	8.4	1
CXCR4	24	8	3	0.333333	31
CXCR5	20	27	0.740741	1.35	1
CXXC4	14	44	0.318182	3.14286	1
CXXC5	17	11	1.54545	0.647059	1
CYB5A	28	70	0.4	2.5	1
CYB5R2	6	12	0.5	2	1
CYB5R3	58	68	0.852941	1.17241	1
CYBB	16	176	0.0909091	11	1
CYP19A1	16	22	0.727273	1.375	2
CYP1A1	19	12	1.58333	0.631579	1
CYP1B1	16	2	8	0.125	1
CYP24A1	315	3	105	0.00952381	1
CYP2B6	79	14	5.64286	0.177215	1
CYP2W1	96	8	12	0.0833333	2
CYP3A5	466	17	27.4118	0.0364807	2
CYR61	19	8	2.375	0.421053	7
DAB2IP	36	8	4.5	0.222222	1
DACH2	90	447	0.201342	4.96667	1
DBF4	144	6	24	0.0416667	1
DCC	55	227	0.242291	4.12727	2
DCK	38	12	3.16667	0.315789	1
DCLK1	401	114	3.51754	0.284289	1
DCN	32	6	5.33333	0.1875	1
DDC	252	295	0.854237	1.17063	1
DDIT4	28	4	7	0.142857	1
DDR1	263	24	10.9583	0.0912548	2
DDR2	598	0	0	0	2
DDX27	239	0	0	0	1
DDX3X	14	162	0.0864198	11.5714	2
DDX58	84	47	1.78723	0.559524	1
DEK	131	8	16.375	0.0610687	4
DEPTOR	753	3	251	0.00398406	1
DIABLO	19	1	19	0.0526316	4
DICER1	19	16	1.1875	0.842105	4
DIO3	44	20	2.2	0.454545	1
DIRAS3	17	9	1.88889	0.529412	1
DIXDC1	13	40	0.325	3.07692	2
DKC1	29	113	0.256637	3.89655	1
DKK1	12	3	4	0.25	6
DKK3	25	7	3.57143	0.28	2
DLC1	207	473	0.437632	2.28502	2
DLGAP5	24	9	2.66667	0.375	1
DLK1	22	13	1.69231	0.590909	2
DLL1	15	38	0.394737	2.53333	1
DLL4	12	54	0.222222	4.5	3
DLX4	200	8	25	0.04	4
DNAJA3	106	32	3.3125	0.301887	1
DNAJC12	24	8	3	0.333333	1
DNM1L	290	2	145	0.00689655	1
DNM2	243	27	9	0.111111	1
DNMT1	144	18	8	0.125	4
DNMT3A	50	16	3.125	0.32	3
DNMT3B	272	4	68	0.0147059	4
DOK2	23	142	0.161972	6.17391	1
DPYD	59	36	1.63889	0.610169	7
DPYSL5	19	4	4.75	0.210526	1
DRG1	38	18	2.11111	0.473684	1
DROSHA	276	5	55.2	0.0181159	1
DSC3	146	84	1.7381	0.575342	1
DSG1	72	143	0.503497	1.98611	1
DSG2	68	43	1.5814	0.632353	1
DSG3	69	39	1.76923	0.565217	1
DSP	91	13	7	0.142857	2
DSPP	17	22	0.772727	1.29412	1
DUSP1	28	16	1.75	0.571429	2
DUSP6	42	7	6	0.166667	1
DVL1	18	16	1.125	0.888889	1
DYRK2	190	1	190	0.00526316	2
DYX1C1	22	34	0.647059	1.54545	1
E2F1	145	3	48.3333	0.0206897	3
E2F3	180	7	25.7143	0.0388889	1
E2F5	447	5	89.4	0.0111857	1
E2F7	98	6	16.3333	0.0612245	1
EBAG9	619	3	206.333	0.00484653	3
ECM1	256	0	0	0	1
ECT2	1464	9	162.667	0.00614754	2
EDIL3	15	31	0.483871	2.06667	1
EDN2	66	4	16.5	0.0606061	1
EDNRA	23	20	1.15	0.869565	2
EDNRB	318	111	2.86486	0.349057	1
EEF1A1	27	19	1.42105	0.703704	1
EEF1A2	239	6	39.8333	0.0251046	1
EFEMP1	33	2	16.5	0.0606061	1
EFEMP2	42	6	7	0.142857	2
EFNA4	447	0	0	0	1
EFNB1	13	84	0.154762	6.46154	2
EFNB2	155	18	8.61111	0.116129	1
EGF	12	17	0.705882	1.41667	1
EGFL7	17	12	1.41667	0.705882	1
EGFR	2245	82	27.378	0.0365256	61
EGLN1	242	2	121	0.00826446	3
EGLN2	96	8	12	0.0833333	1
EGLN3	85	9	9.44444	0.105882	2
EHD1	11	9	1.22222	0.818182	1
EHF	73	6	12.1667	0.0821918	1
EHMT2	153	24	6.375	0.156863	2
EI24	16	39	0.410256	2.4375	1
EIF2AK2	17	2	8.5	0.117647	1
EIF3A	9	10	0.9	1.11111	3
EIF3B	102	17	6	0.166667	1
EIF3E	621	2	310.5	0.00322061	2
EIF3I	15	3	5	0.2	1
EIF4A2	401	4	100.25	0.00997506	1
EIF4E	9	17	0.529412	1.88889	3
EIF4EBP1	349	49	7.12245	0.140401	8
EIF4EBP3	20	11	1.81818	0.55	1
EIF4G1	442	4	110.5	0.00904977	1
EIF5A	16	52	0.307692	3.25	1
ELAVL1	42	34	1.23529	0.809524	5
ELF1	174	80	2.175	0.45977	1
ELMO3	20	17	1.17647	0.85	1
EN1	21	4	5.25	0.190476	1
ENG	34	6	5.66667	0.176471	12
ENO1	18	25	0.72	1.38889	2
ENO2	190	5	38	0.0263158	2
ENPEP	9	18	0.5	2	1
ENPP2	1434	6	239	0.0041841	1
ENTPD5	14	9	1.55556	0.642857	1
EP300	29	25	1.16	0.862069	4
EPAS1	40	12	3.33333	0.3	3
EPCAM	46	2	23	0.0434783	14
EPHA1	110	6	18.3333	0.0545455	3
EPHA2	17	9	1.88889	0.529412	6
EPHA3	109	438	0.248858	4.01835	1
EPHA5	56	21	2.66667	0.375	2
EPHA7	40	66	0.606061	1.65	4
EPHB1	236	20	11.8	0.0847458	1
EPHX1	216	3	72	0.0138889	1
EPOR	61	8	7.625	0.131148	3
EPPIN	234	0	0	0	1
EPS15	45	12	3.75	0.266667	1
EPS8	185	10	18.5	0.0540541	1
ERBB2	666	10	66.6	0.015015	97
ERBB3	150	3	50	0.02	16
ERBB4	40	352	0.113636	8.8	8
ERCC1	115	12	9.58333	0.104348	22
ERG	80	49	1.63265	0.6125	14
ERN1	244	8	30.5	0.0327869	1
ERP29	26	2	13	0.0769231	1
ERRFI1	15	34	0.441176	2.26667	1
ESM1	27	22	1.22727	0.814815	2
ESR1	61	62	0.983871	1.01639	37
ESR2	90	57	1.57895	0.633333	15
ESRP1	1066	6	177.667	0.00562852	1
ESRRA	13	8	1.625	0.615385	3
ETS1	66	135	0.488889	2.04545	7
ETV1	356	18	19.7778	0.0505618	1
ETV6	228	24	9.5	0.105263	2
EZH2	212	24	8.83333	0.113208	23
EZR	9	34	0.264706	3.77778	19
F11R	437	0	0	0	1
F2	29	5	5.8	0.172414	2
F2R	8	31	0.258065	3.875	1
F2RL1	10	31	0.322581	3.1	1
F3	16	5	3.2	0.3125	5
FABP1	7	2	3.5	0.285714	1
FABP5	482	3	160.667	0.00622407	3
FABP7	66	66	1	1	2
FADD	350	7	50	0.02	2
FAM3C	114	8	14.25	0.0701754	2
FAM83D	156	1	156	0.00641026	1
FANCD2	84	41	2.04878	0.488095	1
FAP	21	4	5.25	0.190476	2
FAS	3	115	0.026087	38.3333	4
FASLG	185	3	61.6667	0.0162162	2
FASN	56	5	11.2	0.0892857	3
FAT1	10	92	0.108696	9.2	1
FBP1	13	79	0.164557	6.07692	1
FBXO8	7	46	0.152174	6.57143	1
FBXW7	78	191	0.408377	2.44872	7
FCER2	18	16	1.125	0.888889	2
FCGR3A	198	3	66	0.0151515	1
FERMT1	200	20	10	0.1	2
FERMT2	34	11	3.09091	0.323529	3
FGF1	26	24	1.08333	0.923077	2
FGF10	193	7	27.5714	0.0362694	2
FGF19	255	5	51	0.0196078	3
FGF2	15	20	0.75	1.33333	7
FGF7	14	22	0.636364	1.57143	3
FGF8	2	14	0.142857	7	2
FGF9	83	29	2.86207	0.349398	1
FGFBP1	23	16	1.4375	0.695652	1
FGFR1	1890	225	8.4	0.119048	3
FGFR1OP	24	74	0.324324	3.08333	1
FGFR2	270	78	3.46154	0.288889	5
FGFR3	90	42	2.14286	0.466667	4
FGFR4	54	30	1.8	0.555556	7
FHIT	74	1384	0.0534682	18.7027	10
FHL2	23	2	11.5	0.0869565	1
FIP1L1	261	39	6.69231	0.149425	1
FIS1	133	5	26.6	0.037594	1
FKBPL	100	14	7.14286	0.14	1
FLI1	43	88	0.488636	2.04651	1
FLNA	56	216	0.259259	3.85714	2
FLOT1	114	26	4.38462	0.22807	1
FLOT2	71	3	23.6667	0.0422535	3
FLT1	407	86	4.73256	0.211302	4
FLT3	109	19	5.73684	0.174312	7
FLT4	99	51	1.94118	0.515152	3
FMNL3	60	6	10	0.1	1
FN1	30	30	1	1	1
FOLH1	19	4	4.75	0.210526	3
FOLR1	125	13	9.61538	0.104	1
FOS	22	8	2.75	0.363636	1
FOSL1	43	6	7.16667	0.139535	1
FOXA1	112	14	8	0.125	8
FOXA2	88	4	22	0.0454545	1
FOXC1	70	23	3.04348	0.328571	1
FOXC2	9	35	0.257143	3.88889	4
FOXD3	30	8	3.75	0.266667	1
FOXF1	22	68	0.323529	3.09091	1
FOXF2	66	25	2.64	0.378788	1
FOXL2	143	4	35.75	0.027972	1
FOXM1	228	5	45.6	0.0219298	11
FOXO1	180	80	2.25	0.444444	4
FOXO3	40	51	0.784314	1.275	7
FOXO4	11	85	0.129412	7.72727	1
FOXP1	79	104	0.759615	1.31646	7
FOXP2	378	35	10.8	0.0925926	1
FOXP3	26	112	0.232143	4.30769	20
FOXQ1	67	24	2.79167	0.358209	1
FRAT1	5	14	0.357143	2.8	3
FRS2	574	0	0	0	1
FRZB	28	5	5.6	0.178571	1
FSCN1	136	7	19.4286	0.0514706	12
FSCN2	100	10	10	0.1	1
FSIP1	6	43	0.139535	7.16667	1
FST	52	40	1.3	0.769231	1
FTH1	18	3	6	0.166667	1
FUT2	16	10	1.6	0.625	1
FUT3	15	20	0.75	1.33333	1
FUT8	26	22	1.18182	0.846154	1
FXYD5	417	12	34.75	0.028777	5
FZD1	172	5	34.4	0.0290698	1
FZD2	24	9	2.66667	0.375	1
FZD6	611	3	203.667	0.00490998	1
G3BP1	17	18	0.944444	1.05882	2
G6PD	78	342	0.22807	4.38462	1
GAB1	29	13	2.23077	0.448276	1
GABRE	126	369	0.341463	2.92857	1
GABRP	26	14	1.85714	0.538462	1
GADD45A	22	10	2.2	0.454545	2
GAL	197	6	32.8333	0.0304569	1
GALNT3	15	5	3	0.333333	1
GALNT5	14	5	2.8	0.357143	1
GALNT6	23	4	5.75	0.173913	1
GAPDH	195	5	39	0.025641	2
GART	17	3	5.66667	0.176471	1
GATA3	89	12	7.41667	0.134831	7
GATA4	63	155	0.406452	2.46032	2
GATA6	76	14	5.42857	0.184211	1
GBP1	23	6	3.83333	0.26087	1
GBX2	3	24	0.125	8	1
GCNT1	10	6	1.66667	0.6	2
GCNT3	13	15	0.866667	1.15385	1
GDF15	56	2	28	0.0357143	3
GDF9	20	22	0.909091	1.1	1
GDNF	520	10	52	0.0192308	1
GINS1	37	3	12.3333	0.0810811	1
GINS3	54	32	1.6875	0.592593	2
GJA1	35	37	0.945946	1.05714	7
GJA3	79	32	2.46875	0.405063	1
GJB2	79	31	2.54839	0.392405	3
GJB6	79	35	2.25714	0.443038	1
GKN1	22	2	11	0.0909091	1
GLI1	99	0	0	0	5
GLI2	37	6	6.16667	0.162162	1
GMNN	85	9	9.44444	0.105882	2
GNAO1	28	30	0.933333	1.07143	1
GNG7	9	47	0.191489	5.22222	1
GNMT	119	7	17	0.0588235	2
GNRH1	22	148	0.148649	6.72727	1
GNRH2	90	8	11.25	0.0888889	1
GNRHR	26	12	2.16667	0.461538	1
GOLPH3	279	7	39.8571	0.0250896	11
GOT1	3	15	0.2	5	1
GPC3	74	276	0.268116	3.72973	6
GPC6	221	59	3.74576	0.266968	1
GPI	272	10	27.2	0.0367647	1
GPLD1	189	16	11.8125	0.0846561	1
GPNMB	158	7	22.5714	0.0443038	2
GPR34	14	166	0.0843373	11.8571	1
GPT	402	1	402	0.00248756	1
GPX3	19	12	1.58333	0.631579	2
GRB2	88	3	29.3333	0.0340909	2
GRB7	624	10	62.4	0.0160256	1
GREB1	100	16	6.25	0.16	1
GREM1	9	26	0.346154	2.88889	1
GRIA2	42	58	0.724138	1.38095	1
GRIN2B	172	23	7.47826	0.133721	1
GRN	28	8	3.5	0.285714	4
GSC	13	15	0.866667	1.15385	1
GSK3B	76	9	8.44444	0.118421	6
GSN	39	18	2.16667	0.461538	1
GSTA1	79	7	11.2857	0.0886076	1
GSTM1	49	32	1.53125	0.653061	3
GSTP1	266	10	26.6	0.037594	5
GTF2H5	9	34	0.264706	3.77778	1
GZMB	132	42	3.14286	0.318182	2
H2AFX	18	29	0.62069	1.61111	3
HAVCR2	12	17	0.705882	1.41667	6
HAX1	135	0	0	0	2
HBEGF	21	11	1.90909	0.52381	2
HDAC1	17	5	3.4	0.294118	10
HDAC10	15	65	0.230769	4.33333	1
HDAC2	40	86	0.465116	2.15	3
HDAC3	13	10	1.3	0.769231	2
HDAC6	90	339	0.265487	3.76667	3
HDAC9	2100	74	28.3784	0.0352381	1
HDGF	354	0	0	0	7
HERC5	28	40	0.7	1.42857	1
HES1	348	7	49.7143	0.0201149	1
HEY1	958	6	159.667	0.00626305	3
HEY2	33	35	0.942857	1.06061	1
HGF	138	3	46	0.0217391	10
HHIP	42	29	1.44828	0.690476	1
HIC1	22	40	0.55	1.81818	1
HIF1A	44	22	2	0.5	48
HJURP	3	22	0.136364	7.33333	1
HK1	58	16	3.625	0.275862	1
HK2	18	5	3.6	0.277778	2
HLA-A	198	28	7.07143	0.141414	1
HLA-B	53	7	7.57143	0.132075	1
HLA-C	165	18	9.16667	0.109091	1
HLA-DRA	49	12	4.08333	0.244898	2
HLA-E	47	199	0.236181	4.23404	3
HLA-G	52	8	6.5	0.153846	9
HLTF	240	5	48	0.0208333	1
HLX	252	6	42	0.0238095	1
HMGA1	84	12	7	0.142857	2
HMGA2	330	2	165	0.00606061	8
HMGB1	104	18	5.77778	0.173077	11
HMGB2	9	42	0.214286	4.66667	2
HMGB3	36	123	0.292683	3.41667	2
HMMR	25	24	1.04167	0.96	3
HMOX1	26	19	1.36842	0.730769	3
HNF4A	468	0	0	0	2
HNRNPA2B1	294	8	36.75	0.0272109	2
HNRNPK	45	9	5	0.2	3
HNRNPUL1	100	18	5.55556	0.18	1
HOMER1	10	43	0.232558	4.3	1
HOOK3	156	22	7.09091	0.141026	1
HOXA1	146	4	36.5	0.0273973	1
HOXA10	294	8	36.75	0.0272109	3
HOXA13	146	4	36.5	0.0273973	2
HOXA5	147	4	36.75	0.0272109	1
HOXA9	147	4	36.75	0.0272109	3
HOXB13	83	5	16.6	0.060241	3
HOXB7	78	5	15.6	0.0641026	2
HOXB9	79	5	15.8	0.0632911	2
HOXC11	72	2	36	0.0277778	1
HOXC6	76	2	38	0.0263158	1
HOXC8	36	1	36	0.0277778	1
HOXD10	41	4	10.25	0.097561	1
HOXD13	82	8	10.25	0.097561	1
HP	19	23	0.826087	1.21053	2
HPGD	8	49	0.163265	6.125	1
HPSE	6	25	0.24	4.16667	7
HPSE2	12	44	0.272727	3.66667	1
HRAS	14	24	0.583333	1.71429	1
HRH1	41	24	1.70833	0.585366	1
HSF1	393	1	393	0.00254453	1
HSP90AA1	42	24	1.75	0.571429	6
HSP90AB1	384	21	18.2857	0.0546875	3
HSP90B1	20	4	5	0.2	1
HSPA2	15	11	1.36364	0.733333	1
HSPA4	18	22	0.818182	1.22222	3
HSPA4L	12	34	0.352941	2.83333	1
HSPA5	16	6	2.66667	0.375	2
HSPB1	69	5	13.8	0.0724638	3
HSPB6	131	2	65.5	0.0152672	1
HSPB8	19	2	9.5	0.105263	1
HSPD1	97	18	5.38889	0.185567	5
HTATIP2	45	9	5	0.2	5
HTRA1	22	18	1.22222	0.818182	2
HTRA2	18	1	18	0.0555556	1
HTRA3	47	34	1.38235	0.723404	1
HTT	20	21	0.952381	1.05	1
HYAL1	4	26	0.153846	6.5	1
HYAL2	4	26	0.153846	6.5	1
ICAM1	71	8	8.875	0.112676	2
ID1	284	0	0	0	8
ID2	33	4	8.25	0.121212	2
ID3	5	7	0.714286	1.4	1
ID4	165	5	33	0.030303	2
IDH1	17	9	1.88889	0.529412	5
IDH2	60	11	5.45455	0.183333	1
IDO1	261	50	5.22	0.191571	5
IER3	114	26	4.38462	0.22807	2
IFIT2	3	65	0.0461538	21.6667	1
IFNG	198	1	198	0.00505051	1
IGF1	48	10	4.8	0.208333	3
IGF1R	92	19	4.84211	0.206522	13
IGF2	28	20	1.4	0.714286	5
IGF2BP1	96	4	24	0.0416667	1
IGF2BP2	856	10	85.6	0.0116822	1
IGF2BP3	165	7	23.5714	0.0424242	12
IGFBP3	100	2	50	0.02	3
IGFBP7	82	11	7.45455	0.134146	1
IKZF1	218	14	15.5714	0.0642202	1
IL10	168	3	56	0.0178571	4
IL11	62	8	7.75	0.129032	1
IL12A	268	4	67	0.0149254	1
IL17A	74	5	14.8	0.0675676	5
IL17RA	10	10	1	1	1
IL18	16	80	0.2	5	3
IL1A	22	5	4.4	0.227273	1
IL1B	24	2	12	0.0833333	1
IL22	192	1	192	0.00520833	1
IL24	169	3	56.3333	0.0177515	1
IL2RA	74	12	6.16667	0.162162	2
IL32	84	32	2.625	0.380952	1
IL36A	30	4	7.5	0.133333	2
IL3RA	26	136	0.191176	5.23077	1
IL4	15	22	0.681818	1.46667	1
IL5	14	21	0.666667	1.5	1
IL6	318	14	22.7143	0.0440252	6
IL6R	280	0	0	0	1
IL7	949	10	94.9	0.0105374	1
IL7R	271	3	90.3333	0.0110701	1
IL9	14	17	0.823529	1.21429	1
ILF2	274	0	0	0	2
ILK	5	8	0.625	1.6	5
IMP3	23	11	2.09091	0.478261	3
ING3	111	7	15.8571	0.0630631	2
ING4	194	5	38.8	0.0257732	1
ING5	6	64	0.09375	10.6667	1
INHA	7	9	0.777778	1.28571	2
INHBA	112	3	37.3333	0.0267857	2
INPP5F	34	50	0.68	1.47059	1
INPPL1	127	13	9.76923	0.102362	3
IQGAP1	57	12	4.75	0.210526	3
IQSEC1	91	30	3.03333	0.32967	1
IRF4	114	62	1.83871	0.54386	3
ISG15	2	6	0.333333	3	3
ISL1	22	22	1	1	1
IST1	20	22	0.909091	1.1	2
ITGA3	206	8	25.75	0.038835	3
ITGA4	21	7	3	0.333333	4
ITGA5	39	1	39	0.025641	2
ITGA6	114	12	9.5	0.105263	3
ITGA7	148	4	37	0.027027	1
ITGAM	57	3	19	0.0526316	3
ITGAV	54	77	0.701299	1.42593	5
ITGAX	59	3	19.6667	0.0508475	1
ITGB1	144	24	6	0.166667	6
ITGB2	22	20	1.1	0.909091	1
ITGB3	106	18	5.88889	0.169811	3
ITGB6	18	6	3	0.333333	1
ITLN1	207	2	103.5	0.00966184	1
ITM2A	11	114	0.0964912	10.3636	1
ITPKA	6	27	0.222222	4.5	1
JAG1	256	22	11.6364	0.0859375	4
JAK2	119	153	0.777778	1.28571	1
JMJD6	112	4	28	0.0357143	2
JUN	45	11	4.09091	0.244444	1
JUND	57	3	19	0.0526316	1
JUP	68	5	13.6	0.0735294	1
KAT2B	20	19	1.05263	0.95	1
KAT5	32	11	2.90909	0.34375	1
KCNG3	17	4	4.25	0.235294	1
KCNH1	202	8	25.25	0.039604	2
KCNN4	63	7	9	0.111111	1
KCTD12	103	37	2.78378	0.359223	2
KDM1A	24	16	1.5	0.666667	4
KDM3A	30	4	7.5	0.133333	1
KDM3B	17	11	1.54545	0.647059	1
KDM4A	47	3	15.6667	0.0638298	2
KDM5A	476	24	19.8333	0.0504202	1
KDM6A	132	681	0.193833	5.15909	2
KDR	103	9	11.4444	0.0873786	5
KEAP1	73	9	8.11111	0.123288	3
KHDRBS1	16	3	5.33333	0.1875	2
KIAA0100	128	6	21.3333	0.046875	1
KIAA1524	87	5	17.4	0.0574713	3
KIF11	3	11	0.272727	3.66667	3
KIF14	198	0	0	0	3
KIF1B	43	31	1.3871	0.72093	1
KIF26B	840	83	10.1205	0.0988095	1
KIF2A	25	64	0.390625	2.56	2
KIF2C	128	8	16	0.0625	1
KIFC1	66	16	4.125	0.242424	1
KISS1	224	4	56	0.0178571	3
KISS1R	8	53	0.150943	6.625	3
KIT	139	8	17.375	0.057554	14
KITLG	43	7	6.14286	0.162791	2
KL	196	62	3.16129	0.316327	1
KLF4	15	3	5	0.2	6
KLF5	160	33	4.84848	0.20625	1
KLF6	128	26	4.92308	0.203125	2
KLF8	12	83	0.144578	6.91667	1
KLK10	32	12	2.66667	0.375	4
KLK11	64	24	2.66667	0.375	6
KLK13	32	12	2.66667	0.375	2
KLK14	64	36	1.77778	0.5625	2
KLK15	27	19	1.42105	0.703704	4
KLK3	56	22	2.54545	0.392857	2
KLK4	29	14	2.07143	0.482759	3
KLK5	31	13	2.38462	0.419355	3
KLK6	31	13	2.38462	0.419355	10
KLK7	32	13	2.46154	0.40625	4
KLK8	32	13	2.46154	0.40625	1
KLRK1	188	15	12.5333	0.0797872	1
KMO	574	12	47.8333	0.0209059	1
KMT2A	21	30	0.7	1.42857	1
KMT2C	112	25	4.48	0.223214	1
KMT2D	26	6	4.33333	0.230769	2
KPNA2	119	5	23.8	0.0420168	9
KRAS	611	8	76.375	0.0130933	8
KRT10	90	16	5.625	0.177778	1
KRT16	66	7	9.42857	0.106061	1
KRT17	68	6	11.3333	0.0882353	3
KRT18	20	2	10	0.1	4
KRT19	69	7	9.85714	0.101449	13
KRT20	87	16	5.4375	0.183908	3
KRT5	22	3	7.33333	0.136364	3
KRT6A	23	3	7.66667	0.130435	1
KRT6B	22	3	7.33333	0.136364	1
KRT7	50	6	8.33333	0.12	1
KRT75	22	4	5.5	0.181818	1
KRT8	20	2	10	0.1	1
L1CAM	27	113	0.238938	4.18519	8
LAMB3	181	4	45.25	0.0220994	1
LAMC1	183	1	183	0.00546448	1
LAMC2	184	0	0	0	3
LAMP3	491	5	98.2	0.0101833	4
LAPTM4B	591	3	197	0.00507614	9
LASP1	138	4	34.5	0.0289855	1
LAT2	66	5	13.2	0.0757576	1
LATS2	164	60	2.73333	0.365854	2
LBR	420	8	52.5	0.0190476	1
LCN2	48	12	4	0.25	5
LDHA	54	9	6	0.166667	4
LDHB	242	4	60.5	0.0165289	1
LECT1	92	38	2.42105	0.413043	1
LEF1	30	60	0.5	2	4
LEP	111	8	13.875	0.0720721	4
LEPR	72	68	1.05882	0.944444	5
LETM1	44	21	2.09524	0.477273	1
LETMD1	31	3	10.3333	0.0967742	1
LGALS1	26	19	1.36842	0.730769	3
LGALS3	24	9	2.66667	0.375	10
LGALS3BP	55	3	18.3333	0.0545455	1
LGALS4	170	2	85	0.0117647	1
LGALS8	249	3	83	0.0120482	1
LGALS9	48	5	9.6	0.104167	4
LGMN	17	15	1.13333	0.882353	2
LGR4	28	11	2.54545	0.392857	1
LGR5	191	2	95.5	0.0104712	7
LIF	49	16	3.0625	0.326531	1
LIFR	518	10	51.8	0.019305	1
LIMD1	2	29	0.0689655	14.5	1
LIMS1	74	8	9.25	0.108108	1
LIN28A	5	8	0.625	1.6	4
LIN28B	61	40	1.525	0.655738	2
LLGL1	38	28	1.35714	0.736842	2
LMNA	270	2	135	0.00740741	2
LMO2	51	4	12.75	0.0784314	2
LMTK3	15	10	1.5	0.666667	2
LOX	17	24	0.708333	1.41176	3
LOXL2	26	156	0.166667	6	3
LPCAT1	307	14	21.9286	0.0456026	1
LPL	38	144	0.263889	3.78947	3
LRIG1	44	48	0.916667	1.09091	3
LRIG3	218	6	36.3333	0.0275229	1
LRRFIP1	12	79	0.151899	6.58333	1
LTF	4	45	0.0888889	11.25	3
LYN	291	2	145.5	0.00687285	1
LYPD3	63	9	7	0.142857	3
LZTS1	35	145	0.241379	4.14286	2
MACC1	162	5	32.4	0.0308642	11
MACROD1	20	9	2.22222	0.45	2
MAD1L1	102	18	5.66667	0.176471	1
MAD2L1	10	18	0.555556	1.8	6
MAGEA10	33	122	0.270492	3.69697	1
MAGEA11	102	379	0.269129	3.71569	1
MAGEA3	28	116	0.241379	4.14286	6
MAGEA4	35	120	0.291667	3.42857	5
MAGEC1	32	144	0.222222	4.5	1
MAGED1	14	109	0.12844	7.78571	1
MAGED4	22	216	0.101852	9.81818	2
MAGED4B	13	109	0.119266	8.38462	1
MAGI1	90	153	0.588235	1.7	1
MAL	6	1	6	0.166667	2
MALAT1	26	7	3.71429	0.269231	4
MAML2	79	27	2.92593	0.341772	1
MAP1LC3A	316	0	0	0	4
MAP1LC3B	9	38	0.236842	4.22222	2
MAP2K1	15	9	1.66667	0.6	1
MAP2K4	29	75	0.386667	2.58621	1
MAP3K11	30	10	3	0.333333	1
MAP3K3	280	8	35	0.0285714	2
MAP3K7	26	64	0.40625	2.46154	1
MAP3K8	54	16	3.375	0.296296	1
MAP4K4	96	12	8	0.125	2
MAP7	40	31	1.29032	0.775	1
MAPK1	33	13	2.53846	0.393939	6
MAPK14	102	14	7.28571	0.137255	2
MAPK3	159	3	53	0.0188679	5
MAPRE1	135	1	135	0.00740741	1
MAPT	66	33	2	0.5	3
MARK2	78	28	2.78571	0.358974	1
MASP2	13	9	1.44444	0.692308	1
MB	47	40	1.175	0.851064	2
MCAM	32	66	0.484848	2.0625	4
MCL1	133	0	0	0	5
MCM2	150	12	12.5	0.08	5
MCM3	152	10	15.2	0.0657895	1
MCM5	27	19	1.42105	0.703704	3
MCM6	10	4	2.5	0.4	2
MCM7	308	12	25.6667	0.038961	8
MCRS1	62	6	10.3333	0.0967742	3
MDK	33	6	5.5	0.181818	6
MDM2	628	2	314	0.00318471	11
MDM4	734	0	0	0	1
ME1	19	28	0.678571	1.47368	1
MECOM	1607	24	66.9583	0.0149347	4
MEIS1	62	4	15.5	0.0645161	1
MEN1	11	9	1.22222	0.818182	2
MEOX2	176	9	19.5556	0.0511364	1
MET	156	9	17.3333	0.0576923	30
MFAP5	185	11	16.8182	0.0594595	1
MFGE8	39	11	3.54545	0.282051	1
MGAT5	16	9	1.77778	0.5625	3
MGMT	26	48	0.541667	1.84615	5
MIA	102	8	12.75	0.0784314	1
MICA	70	40	1.75	0.571429	2
MICB	83	10	8.3	0.120482	1
MIF	25	10	2.5	0.4	3
MINA	68	6	11.3333	0.0882353	3
MKI67	9	16	0.5625	1.77778	59
MLANA	100	58	1.72414	0.58	2
MLH1	11	24	0.458333	2.18182	5
MLLT1	12	20	0.6	1.66667	1
MLLT11	127	0	0	0	1
MME	256	5	51.2	0.0195312	6
MMP1	115	24	4.79167	0.208696	2
MMP10	117	24	4.875	0.205128	1
MMP11	27	10	2.7	0.37037	6
MMP13	107	24	4.45833	0.224299	6
MMP14	55	14	3.92857	0.254545	7
MMP15	25	16	1.5625	0.64	1
MMP16	514	6	85.6667	0.0116732	1
MMP2	21	13	1.61538	0.619048	27
MMP21	17	12	1.41667	0.705882	1
MMP26	7	9	0.777778	1.28571	3
MMP7	133	24	5.54167	0.180451	13
MMP9	225	0	0	0	35
MN1	28	21	1.33333	0.75	2
MOK	22	13	1.69231	0.590909	1
MS4A1	15	7	2.14286	0.466667	1
MSH2	45	2	22.5	0.0444444	4
MSH6	36	2	18	0.0555556	1
MSI1	19	2	9.5	0.105263	1
MSI2	394	153	2.57516	0.388325	3
MSLN	70	56	1.25	0.8	3
MSN	7	80	0.0875	11.4286	3
MST1	2	23	0.0869565	11.5	2
MST1R	4	48	0.0833333	12	3
MSX2	23	15	1.53333	0.652174	1
MT1A	26	28	0.928571	1.07692	1
MT2A	13	14	0.928571	1.07692	1
MT3	13	13	1	1	1
MTA1	72	26	2.76923	0.361111	9
MTA2	16	5	3.2	0.3125	2
MTA3	20	5	4	0.25	1
MTAP	40	959	0.0417101	23.975	2
MTDH	552	2	276	0.00362319	13
MTHFD2	34	2	17	0.0588235	1
MTOR	11	10	1.1	0.909091	15
MTSS1	1560	8	195	0.00512821	6
MUC1	438	0	0	0	16
MUC16	163	94	1.73404	0.576687	3
MUC4	694	14	49.5714	0.0201729	5
MUC5AC	6	12	0.5	2	4
MUC5B	6	12	0.5	2	1
MUCL1	39	2	19.5	0.0512821	1
MUM1	4	52	0.0769231	13	1
MUS81	82	12	6.83333	0.146341	1
MUTYH	31	3	10.3333	0.0967742	1
MVP	51	1	51	0.0196078	3
MXI1	4	18	0.222222	4.5	1
MYB	177	78	2.26923	0.440678	2
MYC	1712	2	856	0.00116822	26
MYCL	86	2	43	0.0232558	1
MYD88	32	36	0.888889	1.125	3
MYH9	24	24	1	1	2
NACC1	82	7	11.7143	0.0853659	1
NAMPT	120	7	17.1429	0.0583333	1
NANOG	188	8	23.5	0.0425532	6
NAPSA	24	8	3	0.333333	1
NAT1	84	284	0.295775	3.38095	1
NBN	503	10	50.3	0.0198807	3
NCAM1	44	168	0.261905	3.81818	4
NCAPD3	30	50	0.6	1.66667	1
NCL	3	18	0.166667	6	2
NCOA1	48	8	6	0.166667	1
NCOA2	389	5	77.8	0.0128535	1
NCOA3	238	0	0	0	9
NCOR2	46	6	7.66667	0.130435	1
NCR1	56	8	7	0.142857	1
NCR3LG1	16	3	5.33333	0.1875	1
NDC80	92	23	4	0.25	1
NDRG1	685	3	228.333	0.00437956	3
NDRG2	51	17	3	0.333333	2
NDUFA13	136	4	34	0.0294118	1
NDUFAF2	15	38	0.394737	2.53333	1
NEDD4	24	40	0.6	1.66667	1
NEDD9	397	108	3.67593	0.27204	4
NEK2	507	18	28.1667	0.035503	1
NES	121	0	0	0	4
NET1	158	24	6.58333	0.151899	1
NETO2	46	17	2.70588	0.369565	1
NF1	111	162	0.685185	1.45946	1
NFE2L2	47	5	9.4	0.106383	7
NFKB1	18	43	0.418605	2.38889	13
NFKBIA	214	18	11.8889	0.0841121	1
NFYC	240	6	40	0.025	1
NGFR	102	4	25.5	0.0392157	4
NIPBL	536	4	134	0.00746269	1
NISCH	12	58	0.206897	4.83333	1
NKD1	21	19	1.10526	0.904762	1
NKX2-1	250	20	12.5	0.08	8
NLK	54	3	18	0.0555556	3
NLRP7	171	24	7.125	0.140351	1
NME1	104	2	52	0.0192308	15
NNAT	167	0	0	0	1
NNMT	12	50	0.24	4.16667	1
NOB1	26	16	1.625	0.615385	2
NODAL	17	5	3.4	0.294118	1
NOG	101	6	16.8333	0.0594059	2
NOS2	52	38	1.36842	0.730769	3
NOTCH1	36	28	1.28571	0.777778	14
NOTCH2	30	7	4.28571	0.233333	1
NOTCH3	212	10	21.2	0.0471698	2
NOV	700	3	233.333	0.00428571	3
NOVA1	135	24	5.625	0.177778	1
NPAS2	51	8	6.375	0.156863	1
NPM1	50	28	1.78571	0.56	5
NPRL2	3	27	0.111111	9	1
NPTX2	166	5	33.2	0.0301205	1
NQO1	27	16	1.6875	0.592593	8
NQO2	67	18	3.72222	0.268657	1
NR0B1	42	380	0.110526	9.04762	1
NR1I2	75	8	9.375	0.106667	1
NR2F2	148	30	4.93333	0.202703	2
NR4A2	30	10	3	0.333333	2
NR5A1	34	8	4.25	0.235294	1
NRAS	28	9	3.11111	0.321429	2
NRBP1	23	2	11.5	0.0869565	1
NRCAM	369	33	11.1818	0.0894309	1
NRG1	631	768	0.821615	1.21712	2
NRP1	347	70	4.95714	0.201729	4
NRP2	88	55	1.6	0.625	2
NT5E	50	75	0.666667	1.5	5
NTRK2	80	26	3.07692	0.325	4
NTS	43	6	7.16667	0.139535	1
NUAK1	22	3	7.33333	0.136364	1
NUF2	390	0	0	0	1
NUMB	13	12	1.08333	0.923077	1
ODC1	34	6	5.66667	0.176471	1
OGG1	205	95	2.15789	0.463415	2
OIP5	7	27	0.259259	3.85714	1
OLFM4	96	40	2.4	0.416667	2
OPA1	366	6	61	0.0163934	1
OPCML	67	104	0.644231	1.55224	1
OPRK1	287	5	57.4	0.0174216	2
OSBPL5	2	11	0.181818	5.5	1
OSM	48	16	3	0.333333	1
OTC	23	173	0.132948	7.52174	1
OTUD7B	78	0	0	0	1
P2RX7	24	6	4	0.25	2
P2RY8	86	154	0.558442	1.7907	1
PA2G4	48	1	48	0.0208333	1
PABPC1	621	3	207	0.00483092	1
PAEP	26	24	1.08333	0.923077	1
PAFAH1B1	8	19	0.421053	2.375	1
PAK1	394	22	17.9091	0.0558376	5
PAK2	365	7	52.1429	0.0191781	1
PAK4	179	4	44.75	0.0223464	2
PAK6	4	30	0.133333	7.5	1
PARK7	30	68	0.441176	2.26667	3
PARP1	417	6	69.5	0.0143885	7
PARVB	54	84	0.642857	1.55556	1
PAWR	51	6	8.5	0.117647	3
PAX3	46	50	0.92	1.08696	3
PAX5	42	10	4.2	0.238095	1
PAX7	25	16	1.5625	0.64	1
PAX8	42	4	10.5	0.0952381	2
PBK	68	274	0.248175	4.02941	4
PBRM1	24	87	0.275862	3.625	1
PBX2	50	7	7.14286	0.14	2
PCBP1	25	2	12.5	0.08	1
PCMT1	50	56	0.892857	1.12	1
PCNA	89	10	8.9	0.11236	5
PDCD1	4	81	0.0493827	20.25	3
PDCD1LG2	117	56	2.08929	0.478632	1
PDCD4	14	24	0.583333	1.71429	6
PDCD7	12	11	1.09091	0.916667	1
PDGFA	182	14	13	0.0769231	3
PDGFB	87	66	1.31818	0.758621	1
PDGFRA	129	8	16.125	0.0620155	3
PDGFRB	20	14	1.42857	0.7	1
PDIA3	3	28	0.107143	9.33333	1
PDPK1	41	14	2.92857	0.341463	1
PDPN	10	5	2	0.5	7
PDSS2	240	118	2.0339	0.491667	1
PEA15	384	0	0	0	1
PEBP1	52	8	6.5	0.153846	10
PEBP4	20	157	0.127389	7.85	1
PEG10	173	6	28.8333	0.0346821	1
PELP1	14	42	0.333333	3	4
PER1	16	26	0.615385	1.625	2
PER2	5	27	0.185185	5.4	2
PER3	15	27	0.555556	1.8	1
PFDN1	27	11	2.45455	0.407407	1
PFN1	11	20	0.55	1.81818	2
PFN2	492	8	61.5	0.0162602	1
PGC	270	14	19.2857	0.0518519	2
PGF	36	16	2.25	0.444444	3
PGK1	13	95	0.136842	7.30769	1
PGR	268	56	4.78571	0.208955	19
PHB	103	4	25.75	0.038835	2
PHLDA1	46	7	6.57143	0.152174	2
PHLPP1	64	134	0.477612	2.09375	1
PHLPP2	42	44	0.954545	1.04762	1
PI4KA	84	20	4.2	0.238095	1
PICK1	34	19	1.78947	0.558824	1
PIGR	169	3	56.3333	0.0177515	3
PIK3C3	54	45	1.2	0.833333	1
PIK3CA	1006	10	100.6	0.00994036	9
PIK3CD	30	32	0.9375	1.06667	1
PIK3CG	120	8	15	0.0666667	2
PIK3R1	15	120	0.125	8	3
PIK3R4	81	6	13.5	0.0740741	1
PIM1	69	7	9.85714	0.101449	6
PINX1	59	150	0.393333	2.54237	3
PIP	108	58	1.86207	0.537037	3
PIP5K1C	27	111	0.243243	4.11111	1
PIWIL1	18	4	4.5	0.222222	3
PKM	52	16	3.25	0.307692	7
PLA2G10	130	4	32.5	0.0307692	1
PLA2G16	12	6	2	0.5	1
PLA2G3	80	36	2.22222	0.45	1
PLAU	41	6	6.83333	0.146341	6
PLAUR	132	14	9.42857	0.106061	9
PLCB2	8	60	0.133333	7.5	1
PLCD1	30	36	0.833333	1.2	1
PLEC	2821	7	403	0.00248139	1
PLK1	46	3	15.3333	0.0652174	8
PLS3	44	260	0.169231	5.90909	1
PLXNB1	3	24	0.125	8	1
PLXNB2	14	66	0.212121	4.71429	1
PMEL	82	2	41	0.0243902	1
PML	152	60	2.53333	0.394737	5
PMP22	33	35	0.942857	1.06061	1
PMS2	137	6	22.8333	0.0437956	1
PNKD	39	27	1.44444	0.692308	1
PODXL	381	18	21.1667	0.0472441	4
POFUT1	293	0	0	0	1
POLB	360	50	7.2	0.138889	2
POLQ	74	8	9.25	0.108108	2
POPDC3	50	41	1.21951	0.82	1
POSTN	94	31	3.03226	0.329787	7
POU2F1	693	5	138.6	0.00721501	1
POU5F1	58	6	9.66667	0.103448	13
PPA1	30	10	3	0.333333	1
PPARA	19	52	0.365385	2.73684	1
PPARD	51	5	10.2	0.0980392	1
PPARG	56	16	3.5	0.285714	2
PPIA	144	33	4.36364	0.229167	2
PPM1D	161	5	32.2	0.0310559	3
PPP1R13L	57	6	9.5	0.105263	1
PPP1R1B	290	5	58	0.0172414	1
PPP2CA	11	22	0.5	2	1
PPP4C	54	1	54	0.0185185	1
PRAME	36	15	2.4	0.416667	4
PRDX1	28	4	7	0.142857	3
PRF1	21	5	4.2	0.238095	1
PRKACA	158	14	11.2857	0.0886076	1
PRKCA	162	59	2.74576	0.364198	2
PRKCB	162	48	3.375	0.296296	1
PRKCI	501	5	100.2	0.00998004	2
PRKCZ	24	18	1.33333	0.75	1
PRKD1	162	24	6.75	0.148148	1
PRKD2	25	9	2.77778	0.36	1
PRL	163	9	18.1111	0.0552147	1
PRMT5	104	26	4	0.25	2
PRNP	89	10	8.9	0.11236	1
PROK1	9	6	1.5	0.666667	2
PROKR1	20	2	10	0.1	1
PROM1	52	38	1.36842	0.730769	29
PRPF4B	143	34	4.20588	0.237762	1
PRR13	36	2	18	0.0555556	1
PRRX1	558	9	62	0.016129	1
PRSS3	252	12	21	0.047619	1
PRSS8	57	2	28.5	0.0350877	1
PRUNE2	63	22	2.86364	0.349206	1
PSCA	455	2	227.5	0.0043956	1
PSMB9	111	36	3.08333	0.324324	1
PSMC5	126	4	31.5	0.031746	1
PSMD10	24	126	0.190476	5.25	2
PSMD9	22	1	22	0.0454545	1
PSME3	20	6	3.33333	0.3	2
PTCH1	52	40	1.3	0.769231	1
PTEN	9	324	0.0277778	36	3
PTEN	9	324	0.0277778	36	41
PTGER1	81	6	13.5	0.0740741	1
PTGES	14	9	1.55556	0.642857	1
PTGS1	34	20	1.7	0.588235	1
PTGS2	444	2	222	0.0045045	57
PTHLH	466	8	58.25	0.0171674	1
PTK2	1128	6	188	0.00531915	4
PTK2B	245	417	0.58753	1.70204	1
PTK6	243	6	40.5	0.0246914	2
PTK7	244	14	17.4286	0.057377	4
PTMA	4	20	0.2	5	1
PTN	115	10	11.5	0.0869565	2
PTOV1	56	16	3.5	0.285714	2
PTP4A3	490	1	490	0.00204082	8
PTPN1	267	1	267	0.00374532	1
PTPN11	34	2	17	0.0588235	3
PTPN12	90	10	9	0.111111	2
PTPN13	17	29	0.586207	1.70588	1
PTPRC	420	6	70	0.0142857	2
PTPRH	63	8	7.875	0.126984	1
PTPRM	176	78	2.25641	0.443182	1
PTPRO	201	13	15.4615	0.0646766	1
PTRH2	145	10	14.5	0.0689655	1
PTTG1	18	19	0.947368	1.05556	4
PTTG1IP	44	40	1.1	0.909091	2
PTX3	253	4	63.25	0.0158103	1
PVR	156	12	13	0.0769231	1
PXN	57	8	7.125	0.140351	7
PYGB	75	4	18.75	0.0533333	1
QKI	36	172	0.209302	4.77778	1
QSOX1	164	2	82	0.0121951	2
RAB11FIP4	36	35	1.02857	0.972222	1
RAB1B	67	4	16.75	0.0597015	1
RAB22A	320	2	160	0.00625	1
RAB27A	10	15	0.666667	1.5	2
RAB27B	14	67	0.208955	4.78571	1
RAB31	46	37	1.24324	0.804348	1
RAB5A	18	15	1.2	0.833333	1
RABGEF1	140	8	17.5	0.0571429	2
RAC1	282	12	23.5	0.0425532	4
RAC3	54	5	10.8	0.0925926	1
RACGAP1	24	2	12	0.0833333	4
RAD21	675	3	225	0.00444444	2
RAD52	487	26	18.7308	0.0533881	1
RAD54B	529	1	529	0.00189036	1
RAF1	102	30	3.4	0.294118	3
RALBP1	42	31	1.35484	0.738095	1
RANBP2	19	2	9.5	0.105263	1
RAP1B	221	1	221	0.00452489	1
RARB	49	37	1.32432	0.755102	1
RASSF1	8	54	0.148148	6.75	2
RASSF6	183	33	5.54545	0.180328	1
RB1	194	490	0.395918	2.52577	6
RB1CC1	267	6	44.5	0.0224719	1
RBBP8	178	36	4.94444	0.202247	1
RBM3	93	345	0.269565	3.70968	6
RBM38	296	1	296	0.00337838	2
RBM4	202	8	25.25	0.039604	1
RBMXL2	4	6	0.666667	1.5	1
RBX1	29	21	1.38095	0.724138	1
RCE1	110	4	27.5	0.0363636	1
RCHY1	50	11	4.54545	0.22	1
RDH12	12	14	0.857143	1.16667	1
RDX	18	43	0.418605	2.38889	1
RECK	76	8	9.5	0.105263	6
RECQL	255	4	63.75	0.0156863	1
REG1A	22	4	5.5	0.181818	1
REG1B	22	4	5.5	0.181818	1
REG4	38	8	4.75	0.210526	2
REL	62	2	31	0.0322581	1
RELA	29	9	3.22222	0.310345	9
REN	226	1	226	0.00442478	1
REPS2	61	384	0.158854	6.29508	2
RET	18	4	4.5	0.222222	4
REV3L	78	84	0.928571	1.07692	1
RFC3	207	44	4.70455	0.21256	1
RFWD2	173	5	34.6	0.0289017	1
RGS1	618	3	206	0.00485437	1
RGS2	212	1	212	0.00471698	1
RGS5	199	0	0	0	1
RGS6	35	77	0.454545	2.2	1
RHBDD2	130	10	13	0.0769231	1
RHOA	2	24	0.0833333	12	3
RHOB	26	2	13	0.0769231	1
RHOC	13	11	1.18182	0.846154	1
RHOV	5	27	0.185185	5.4	1
RICTOR	528	4	132	0.00757576	2
RIN1	150	8	18.75	0.0533333	3
RING1	35	10	3.5	0.285714	1
RIT1	136	0	0	0	1
RLN2	111	55	2.01818	0.495495	2
RNF43	116	11	10.5455	0.0948276	1
RNF7	165	6	27.5	0.0363636	1
ROBO1	153	199	0.768844	1.30065	3
ROCK1	9	13	0.692308	1.44444	3
ROCK2	66	6	11	0.0909091	2
ROR1	32	19	1.68421	0.59375	1
ROR2	21	7	3	0.333333	5
RPL36	16	20	0.8	1.25	1
RPS4X	30	258	0.116279	8.6	1
RPS6	108	68	1.58824	0.62963	1
RPS6KA3	24	187	0.128342	7.79167	1
RPS6KA6	43	113	0.380531	2.62791	1
RPS6KB1	161	6	26.8333	0.0372671	2
RPS6KB2	266	10	26.6	0.037594	1
RRAS2	35	5	7	0.142857	1
RRBP1	190	16	11.875	0.0842105	1
RRM1	7	7	1	1	3
RRM2	68	6	11.3333	0.0882353	3
RRM2B	603	2	301.5	0.00331675	2
RSF1	208	10	20.8	0.0480769	4
RUNX1	37	40	0.925	1.08108	5
RUNX1T1	2045	19	107.632	0.00929095	1
RUNX2	232	16	14.5	0.0689655	4
RUNX3	18	25	0.72	1.38889	4
S100A1	414	0	0	0	1
S100A10	136	0	0	0	2
S100A11	134	0	0	0	1
S100A14	137	0	0	0	1
S100A4	140	0	0	0	14
S100A6	141	0	0	0	2
S100A8	138	1	138	0.00724638	2
S100A9	138	1	138	0.00724638	4
S100P	22	18	1.22222	0.818182	5
SAFB	15	20	0.75	1.33333	1
SAFB2	15	21	0.714286	1.4	1
SALL4	274	0	0	0	1
SASS6	20	9	2.22222	0.45	1
SATB1	19	18	1.05556	0.947368	9
SATB2	26	7	3.71429	0.269231	1
SCAF1	31	9	3.44444	0.290323	1
SCGB1D2	20	3	6.66667	0.15	1
SCGB2A1	21	5	4.2	0.238095	1
SCGB2A2	20	3	6.66667	0.15	5
SCRN1	284	4	71	0.0140845	1
SCUBE2	8	16	0.5	2	2
SDC1	32	2	16	0.0625	12
SDC2	542	1	542	0.00184502	2
SDHB	10	6	1.66667	0.6	1
SEC14L1	112	6	18.6667	0.0535714	1
SELE	172	2	86	0.0116279	2
SELENBP1	130	0	0	0	3
SELP	348	10	34.8	0.0287356	1
SEMA3A	162	15	10.8	0.0925926	1
SEMA3C	280	10	28	0.0357143	1
SEMA3F	6	25	0.24	4.16667	1
SEMA4D	26	6	4.33333	0.230769	2
SEMA6A	44	58	0.758621	1.31818	1
SEMG1	237	0	0	0	2
SEMG2	237	0	0	0	1
SENP1	114	21	5.42857	0.184211	3
SENP5	366	7	52.2857	0.0191257	1
SERBP1	16	11	1.45455	0.6875	1
SERPINA3	28	30	0.933333	1.07143	2
SERPINB1	66	20	3.3	0.30303	1
SERPINB2	27	71	0.380282	2.62963	1
SERPINB5	63	133	0.473684	2.11111	11
SERPIND1	74	18	4.11111	0.243243	1
SERPINE1	138	5	27.6	0.0362319	11
SERPINE2	15	26	0.576923	1.73333	2
SERPINF1	14	27	0.518519	1.92857	4
SESN2	4	4	1	1	2
SETD7	23	14	1.64286	0.608696	1
SETDB1	532	0	0	0	1
SF3B3	24	17	1.41176	0.708333	1
SFN	3	10	0.3	3.33333	6
SFRP1	496	72	6.88889	0.145161	1
SGK1	197	133	1.4812	0.675127	2
SGK3	731	4	182.75	0.00547196	1
SGPP1	15	11	1.36364	0.733333	1
SGTA	11	43	0.255814	3.90909	1
SH3PXD2A	6	29	0.206897	4.83333	1
SHC1	447	0	0	0	2
SHFM1	541	18	30.0556	0.0332717	1
SHH	95	10	9.5	0.105263	2
SIK3	15	33	0.454545	2.2	1
SIRPA	168	22	7.63636	0.130952	1
SIRT1	13	4	3.25	0.307692	17
SIRT2	180	2	90	0.0111111	2
SIRT3	10	16	0.625	1.6	4
SIRT6	6	35	0.171429	5.83333	2
SIRT7	51	5	10.2	0.0980392	3
SIX1	22	11	2	0.5	2
SKAP2	302	8	37.75	0.0264901	1
SKP2	843	9	93.6667	0.0106762	6
SLC16A1	28	22	1.27273	0.785714	2
SLC16A4	18	14	1.28571	0.777778	2
SLC22A1	9	34	0.264706	3.77778	1
SLC22A17	58	14	4.14286	0.241379	1
SLC22A18	3	13	0.230769	4.33333	1
SLC22A2	9	34	0.264706	3.77778	2
SLC28A1	112	33	3.39394	0.294643	1
SLC29A1	256	14	18.2857	0.0546875	2
SLC2A1	246	8	30.75	0.0325203	16
SLC2A3	244	28	8.71429	0.114754	1
SLC34A2	27	16	1.6875	0.592593	1
SLC39A1	133	0	0	0	1
SLC39A6	56	40	1.4	0.714286	2
SLC3A2	15	5	3	0.333333	3
SLC40A1	34	6	5.66667	0.176471	1
SLC5A5	53	4	13.25	0.0754717	1
SLC5A8	22	3	7.33333	0.136364	1
SLC7A11	14	13	1.07692	0.928571	1
SLC7A5	10	37	0.27027	3.7	11
SLC9A3R1	68	2	34	0.0294118	4
SLIT2	27	26	1.03846	0.962963	1
SMAD1	25	15	1.66667	0.6	1
SMAD2	88	100	0.88	1.13636	3
SMAD3	30	56	0.535714	1.86667	4
SMAD4	33	220	0.15	6.66667	11
SMAD5	26	34	0.764706	1.30769	1
SMAD9	186	56	3.32143	0.301075	1
SMARCA4	150	24	6.25	0.16	1
SMARCB1	54	22	2.45455	0.407407	1
SMC1A	18	200	0.09	11.1111	1
SMO	107	7	15.2857	0.0654206	1
SMYD2	261	8	32.625	0.0306513	4
SMYD3	618	79	7.82278	0.127832	3
SNAI1	265	0	0	0	7
SNAI2	227	3	75.6667	0.0132159	6
SNCG	16	60	0.266667	3.75	3
SND1	124	15	8.26667	0.120968	1
SOCS2	26	5	5.2	0.192308	2
SOCS6	28	69	0.405797	2.46429	2
SOD2	8	36	0.222222	4.5	5
SOD3	23	16	1.4375	0.695652	1
SOST	23	8	2.875	0.347826	2
SOX1	101	11	9.18182	0.108911	1
SOX11	30	3	10	0.1	3
SOX17	290	2	145	0.00689655	2
SOX18	238	8	29.75	0.0336134	2
SOX2	502	5	100.4	0.00996016	12
SOX30	11	21	0.52381	1.90909	1
SOX4	176	8	22	0.0454545	9
SOX7	57	148	0.385135	2.59649	1
SOX9	104	5	20.8	0.0480769	5
SP1	36	2	18	0.0555556	3
SPAG4	177	0	0	0	1
SPAG5	65	3	21.6667	0.0461538	1
SPAG9	333	6	55.5	0.018018	2
SPARC	17	17	1	1	8
SPARCL1	17	19	0.894737	1.11765	2
SPDEF	43	5	8.6	0.116279	1
SPDYA	60	4	15	0.0666667	1
SPHK1	128	4	32	0.03125	3
SPINK1	16	14	1.14286	0.875	2
SPINT1	5	27	0.185185	5.4	2
SPINT2	175	2	87.5	0.0114286	1
SPN	51	1	51	0.0196078	1
SPON2	32	22	1.45455	0.6875	1
SPP1	14	19	0.736842	1.35714	20
SPRED1	5	35	0.142857	7	1
SPRED2	39	4	9.75	0.102564	1
SPRR1A	128	3	42.6667	0.0234375	2
SPRY2	117	35	3.34286	0.299145	2
SPRY4	13	10	1.3	0.769231	1
SQSTM1	36	19	1.89474	0.527778	5
SRA1	20	11	1.81818	0.55	1
SRC	165	0	0	0	9
SRD5A1	594	17	34.9412	0.0286195	1
SREBF1	68	68	1	1	1
SRI	302	14	21.5714	0.0463576	2
SRXN1	93	12	7.75	0.129032	1
SSTR2	158	10	15.8	0.0632911	3
ST14	50	41	1.21951	0.82	2
ST3GAL1	683	3	227.667	0.00439239	1
ST6GALNAC1	63	2	31.5	0.031746	1
STARD13	204	66	3.09091	0.323529	1
STAT1	49	12	4.08333	0.244898	7
STAT3	20	7	2.85714	0.35	25
STAT5A	40	12	3.33333	0.3	2
STAT6	51	0	0	0	1
STC1	25	146	0.171233	5.84	1
STC2	27	15	1.8	0.555556	1
STEAP1	159	8	19.875	0.0503145	1
STIM1	9	7	1.28571	0.777778	1
STK11	10	108	0.0925926	10.8	2
STK4	490	0	0	0	1
STMN1	15	10	1.5	0.666667	8
STOML2	64	1	64	0.015625	3
STUB1	36	28	1.28571	0.777778	2
STX18	22	32	0.6875	1.45455	1
STYK1	187	37	5.05405	0.197861	1
SULF1	386	5	77.2	0.0129534	1
SULF2	242	2	121	0.00826446	2
SULT2B1	31	20	1.55	0.645161	1
SUSD4	631	14	45.0714	0.022187	1
SYK	32	14	2.28571	0.4375	3
T	14	38	0.368421	2.71429	2
TACC1	1029	145	7.09655	0.140914	1
TACC3	44	20	2.2	0.454545	2
TACSTD2	39	10	3.9	0.25641	9
TAGLN	10	33	0.30303	3.3	4
TAP1	37	15	2.46667	0.405405	2
TAPBP	68	16	4.25	0.235294	3
TARDBP	14	9	1.55556	0.642857	1
TAX1BP3	8	23	0.347826	2.875	1
TAZ	52	220	0.236364	4.23077	3
TBL1XR1	487	7	69.5714	0.0143737	1
TBX21	48	4	12	0.0833333	1
TCEB1	423	3	141	0.0070922	1
TCF21	35	26	1.34615	0.742857	1
TCF3	12	104	0.115385	8.66667	1
TDG	18	4	4.5	0.222222	1
TDGF1	5	21	0.238095	4.2	3
TEAD4	228	6	38	0.0263158	1
TEK	102	352	0.289773	3.45098	2
TERF1	818	8	102.25	0.00977995	1
TERF2	52	32	1.625	0.615385	1
TERT	700	22	31.8182	0.0314286	15
TES	268	42	6.38095	0.156716	2
TET1	28	14	2	0.5	1
TET3	17	2	8.5	0.117647	1
TEX10	26	18	1.44444	0.692308	1
TFAM	30	8	3.75	0.266667	2
TFAP2A	273	42	6.5	0.153846	1
TFAP2B	80	7	11.4286	0.0875	1
TFAP2C	274	1	274	0.00364964	1
TFAP4	53	15	3.53333	0.283019	1
TFCP2	29	4	7.25	0.137931	1
TFF1	19	17	1.11765	0.894737	1
TFF3	19	16	1.1875	0.842105	1
TFPI2	180	7	25.7143	0.0388889	3
TGFA	26	3	8.66667	0.115385	3
TGFB1	48	9	5.33333	0.1875	14
TGFBI	28	34	0.823529	1.21429	1
TGFBR1	10	11	0.909091	1.1	1
TGFBR2	42	84	0.5	2	5
TGIF2	158	0	0	0	1
TGM2	164	0	0	0	1
THBD	100	3	33.3333	0.03	1
THBS1	4	31	0.129032	7.75	4
THOP1	12	43	0.27907	3.58333	1
THRB	18	15	1.2	0.833333	1
THY1	32	66	0.484848	2.0625	3
TIA1	22	2	11	0.0909091	1
TIAM1	44	24	1.83333	0.545455	4
TIMD4	13	17	0.764706	1.30769	1
TIMELESS	36	1	36	0.0277778	1
TIMP1	111	387	0.286822	3.48649	13
TIMP2	59	2	29.5	0.0338983	6
TIMP3	30	18	1.66667	0.6	1
TIMP4	49	18	2.72222	0.367347	1
TIPIN	13	9	1.44444	0.692308	1
TJP1	14	26	0.538462	1.85714	2
TK1	198	6	33	0.030303	2
TKTL1	26	114	0.22807	4.38462	3
TLN1	79	2	39.5	0.0253165	1
TLR2	18	29	0.62069	1.61111	1
TLR4	15	4	3.75	0.266667	6
TLR5	210	4	52.5	0.0190476	1
TLR7	20	192	0.104167	9.6	1
TLR9	5	23	0.217391	4.6	3
TLX1	12	28	0.428571	2.33333	1
TM4SF1	252	4	63	0.015873	1
TMEM132D	57	26	2.19231	0.45614	1
TMEM25	60	84	0.714286	1.4	1
TMEM8B	150	4	37.5	0.0266667	1
TMEM97	58	3	19.3333	0.0517241	2
TMPRSS11D	28	14	2	0.5	1
TMPRSS2	54	72	0.75	1.33333	4
TMPRSS3	57	51	1.11765	0.894737	1
TMPRSS4	17	42	0.404762	2.47059	3
TMPRSS6	68	56	1.21429	0.823529	1
TNC	20	7	2.85714	0.35	3
TNF	52	7	7.42857	0.134615	7
TNFAIP2	60	34	1.76471	0.566667	1
TNFAIP6	5	5	1	1	1
TNFAIP8	32	50	0.64	1.5625	2
TNFRSF10A	23	150	0.153333	6.52174	2
TNFRSF10B	21	153	0.137255	7.28571	1
TNFRSF11A	29	66	0.439394	2.27586	3
TNFRSF11B	1414	6	235.667	0.00424328	2
TNFRSF13B	65	66	0.984848	1.01538	1
TNFRSF1A	198	6	33	0.030303	1
TNFRSF1B	11	6	1.83333	0.545455	1
TNFRSF6B	247	7	35.2857	0.0283401	2
TNFRSF8	11	7	1.57143	0.636364	1
TNFSF10	502	4	125.5	0.00796813	2
TNFSF11	86	45	1.91111	0.523256	2
TNFSF13	14	60	0.233333	4.28571	2
TNIK	1008	20	50.4	0.0198413	1
TNK2	1396	28	49.8571	0.0200573	3
TNS4	115	9	12.7778	0.0782609	2
TOP2A	120	7	17.1429	0.0583333	10
TOP3B	111	80	1.3875	0.720721	1
TP53	49	317	0.154574	6.46939	83
TP53AIP1	74	126	0.587302	1.7027	2
TP53BP1	8	54	0.148148	6.75	3
TP63	1350	122	11.0656	0.0903704	8
TP73	16	18	0.888889	1.125	3
TPD52	1479	22	67.2273	0.0148749	1
TPO	99	32	3.09375	0.323232	1
TPT1	83	40	2.075	0.481928	1
TPX2	284	4	71	0.0140845	3
TRA2B	844	8	105.5	0.00947867	2
TRAF6	55	5	11	0.0909091	3
TRAK1	34	61	0.557377	1.79412	1
TRAP1	45	27	1.66667	0.6	3
TREM1	118	6	19.6667	0.0508475	1
TRIB3	102	13	7.84615	0.127451	3
TRIM16	30	35	0.857143	1.16667	2
TRIM21	12	16	0.75	1.33333	1
TRIM24	238	10	23.8	0.0420168	1
TRIM26	108	20	5.4	0.185185	1
TRIM29	31	33	0.939394	1.06452	1
TRIM3	5	8	0.625	1.6	1
TRIM33	77	27	2.85185	0.350649	1
TRIM35	37	142	0.260563	3.83784	1
TRIM62	17	4	4.25	0.235294	1
TRIM66	4	6	0.666667	1.5	1
TRIP10	30	69	0.434783	2.3	2
TRPC3	18	38	0.473684	2.11111	1
TRPM7	14	20	0.7	1.42857	1
TRPS1	1366	12	113.833	0.00878477	2
TRPV1	21	72	0.291667	3.42857	1
TRPV2	34	31	1.09677	0.911765	1
TSG101	17	3	5.66667	0.176471	1
TSGA10	28	2	14	0.0714286	1
TSLP	14	24	0.583333	1.71429	1
TTK	54	40	1.35	0.740741	1
TUBB3	12	47	0.255319	3.91667	6
TUFM	55	3	18.3333	0.0545455	1
TUSC1	45	269	0.167286	5.97778	1
TUSC3	102	305	0.334426	2.9902	1
TWIST1	161	5	32.2	0.0310559	13
TWIST2	10	54	0.185185	5.4	2
TXN	12	7	1.71429	0.583333	3
TXNIP	16	0	0	0	1
TXNL1	21	70	0.3	3.33333	1
TYMP	12	67	0.179104	5.58333	6
TYMS	91	31	2.93548	0.340659	14
TYR	64	22	2.90909	0.34375	1
UBD	55	7	7.85714	0.127273	1
UBE2C	446	0	0	0	1
UBE2I	39	25	1.56	0.641026	1
UBE2S	66	8	8.25	0.121212	1
UBE3A	40	34	1.17647	0.85	1
UBQLN1	15	4	3.75	0.266667	1
UBR5	608	2	304	0.00328947	1
UCHL5	1530	0	0	0	1
UCP2	114	10	11.4	0.0877193	1
UPP1	104	3	34.6667	0.0288462	1
URGCP	195	6	32.5	0.0307692	2
USP17L2	58	133	0.43609	2.2931	1
USP2	32	66	0.484848	2.0625	1
USP22	59	55	1.07273	0.932203	5
USP28	13	48	0.270833	3.69231	1
USP42	138	5	27.6	0.0362319	1
UTS2R	52	8	6.5	0.153846	1
VASH1	37	22	1.68182	0.594595	3
VAV3	43	18	2.38889	0.418605	2
VCAN	11	26	0.423077	2.36364	3
VCP	64	1	64	0.015625	2
VDR	90	10	9	0.111111	2
VEGFA	290	14	20.7143	0.0482759	62
VEZT	78	15	5.2	0.192308	1
VHL	39	20	2	0.512821	2
VIL1	11	9	1.22222	0.818182	1
VIM	82	22	3.72727	0.268293	5
VMP1	156	10	15.6	0.0641026	2
VPS37A	42	137	0.306569	3.2619	1
VRK1	23	15	1.53333	0.652174	2
VTCN1	72	20	3.6	0.277778	5
VTN	59	3	19.6667	0.0508475	1
VWA5A	20	38	0.526316	1.9	1
VWCE	21	3	7	0.142857	1
WASL	110	10	11	0.0909091	1
WDR62	260	6	43.3333	0.0230769	1
WEE1	5	8	0.625	1.6	3
WFDC2	240	0	0	0	4
WIPF1	102	15	6.8	0.147059	1
WISP1	1386	6	231	0.004329	2
WISP2	693	0	0	0	2
WNT1	25	5	5	0.2	4
WNT11	135	11	12.2727	0.0814815	1
WNT5A	16	22	0.727273	1.375	6
WNT7A	44	17	2.58824	0.386364	3
WT1	168	23	7.30435	0.136905	9
WWOX	274	1352	0.202663	4.93431	4
XAF1	14	46	0.304348	3.28571	1
XBP1	42	54	0.777778	1.28571	2
XDH	20	2	10	0.1	3
XIAP	20	133	0.150376	6.65	6
XPA	10	5	2	0.5	1
XPC	35	14	2.5	0.4	1
XPO1	62	2	31	0.0322581	4
XPO6	110	8	13.75	0.0727273	1
XRCC1	64	9	7.11111	0.140625	1
XRCC5	11	10	1.1	0.909091	1
YAP1	278	48	5.79167	0.172662	11
YBX1	122	4	30.5	0.0327869	9
YWHAB	233	0	0	0	1
YWHAG	69	6	11.5	0.0869565	1
YWHAQ	37	4	9.25	0.108108	2
YWHAZ	621	2	310.5	0.00322061	1
YY1	20	12	1.66667	0.6	2
ZAP70	62	4	15.5	0.0645161	9
ZBTB16	36	98	0.367347	2.72222	1
ZBTB4	14	56	0.25	4	1
ZBTB7A	5	36	0.138889	7.2	2
ZDHHC2	41	140	0.292857	3.41463	1
ZEB1	64	14	4.57143	0.21875	8
ZEB2	6	12	0.5	2	2
ZFX	34	183	0.185792	5.38235	2
ZKSCAN1	156	6	26	0.0384615	1
ZNF148	75	9	8.33333	0.12	1
ZNF217	710	2	355	0.0028169	3
ZNF366	11	45	0.244444	4.09091	1
ZNF703	327	51	6.41176	0.155963	1
