# Supplementary material for: Identification of novel prognosis-related genes associated with cancer using integrative network analysis
Source: Sci Rep. 2018 Feb 19;8:3233. doi: 10.1038/s41598-018-21691-5 (PMC5818516; doi:10.1038/s41598-018-21691-5)
Supplement: Supplementary file 3 — Table S2 [file 41598_2018_21691_MOESM3_ESM.xlsx]

## Sheet: Sheet1
Gene	Number_of_CNGs	Number_of_CNLs	Ratio_Gain/Loss	Ratio_Loss/Gain	Number_PubMed
ABCB1	147	12	12.25	0.0816327	12
ABCB4	284	14	20.2857	0.0492958	1
ABCC1	136	16	8.5	0.117647	3
ABCC4	410	60	6.83333	0.146341	1
ABCC5	896	10	89.6	0.0111607	1
ABI1	31	10	3.1	0.322581	4
ACHE	274	10	27.4	0.0364964	1
ACTL6A	480	5	96	0.0104167	1
ACTN4	177	3	59	0.0169492	1
ACTR2	74	6	12.3333	0.0810811	1
ACVRL1	54	10	5.4	0.185185	1
ADAM17	38	4	9.5	0.105263	3
ADAM9	325	53	6.13208	0.163077	3
ADCY2	664	21	31.619	0.0316265	1
ADIPOQ	403	5	80.6	0.0124069	3
ADIPOR1	189	2	94.5	0.010582	1
AGER	250	35	7.14286	0.14	3
AGR2	361	16	22.5625	0.0443213	8
AGR3	182	8	22.75	0.043956	1
AHNAK	55	18	3.05556	0.327273	1
AHR	175	11	15.9091	0.0628571	1
AHRR	316	21	15.0476	0.0664557	1
AICDA	185	11	16.8182	0.0594595	2
AIF1	159	21	7.57143	0.132075	1
AKAP10	62	29	2.13793	0.467742	1
AKR1B10	116	7	16.5714	0.0603448	1
AKT1	36	13	2.76923	0.361111	27
AKT2	158	4	39.5	0.0253165	4
AKT3	835	21	39.7619	0.0251497	3
ALB	64	10	6.4	0.15625	1
ALCAM	86	30	2.86667	0.348837	7
ALDH1A1	34	8	4.25	0.235294	26
ALDH2	60	4	15	0.0666667	1
ALDOA	54	1	54	0.0185185	1
ALK	428	32	13.375	0.0747664	3
AMACR	514	10	51.4	0.0194553	1
AMBP	36	8	4.5	0.222222	1
ANGPT1	651	3	217	0.00460829	2
ANGPT4	93	12	7.75	0.129032	1
ANLN	112	2	56	0.0178571	2
ANO1	1063	20	53.15	0.0188147	2
ANPEP	58	10	5.8	0.172414	3
ANXA1	41	8	5.125	0.195122	4
APEX1	49	14	3.5	0.285714	7
API5	90	21	4.28571	0.233333	1
AQP1	280	6	46.6667	0.0214286	3
AQP3	53	3	17.6667	0.0566038	2
AQP4	82	33	2.48485	0.402439	1
AREG	45	11	4.09091	0.244444	2
ARF1	210	2	105	0.00952381	1
ARF6	42	8	5.25	0.190476	1
ARHGDIA	51	5	10.2	0.0980392	1
ARHGDIB	182	12	15.1667	0.0659341	1
ARNTL	64	14	4.57143	0.21875	2
ARRB1	246	20	12.3	0.0813008	2
ASAP1	738	3	246	0.00406504	1
ASPH	972	14	69.4286	0.0144033	2
ASPM	244	1	244	0.00409836	1
ASRGL1	40	8	5	0.2	1
ATAD2	713	2	356.5	0.00280505	2
ATF3	330	12	27.5	0.0363636	1
ATP5B	43	1	43	0.0232558	1
ATP6V1A	85	6	14.1667	0.0705882	1
ATP6V1C1	596	4	149	0.00671141	1
ATP7B	92	43	2.13953	0.467391	1
AURKA	266	2	133	0.0075188	14
AXL	108	18	6	0.166667	3
AZGP1	157	5	31.4	0.0318471	4
BAALC	1222	8	152.75	0.00654664	7
BAG1	102	10	10.2	0.0980392	5
BAK1	36	7	5.14286	0.194444	1
BAX	44	20	2.2	0.454545	13
BCL11B	31	15	2.06667	0.483871	1
BCL2A1	50	20	2.5	0.4	1
BCL2L11	66	20	3.3	0.30303	2
BCL3	83	5	16.6	0.060241	1
BCL6	411	7	58.7143	0.0170316	8
BCR	68	28	2.42857	0.411765	1
BDNF	80	24	3.33333	0.3	1
BIN1	38	6	6.33333	0.157895	2
BIRC2	135	22	6.13636	0.162963	1
BIRC3	134	23	5.82609	0.171642	1
BIRC5	195	6	32.5	0.0307692	54
BIRC6	58	12	4.83333	0.206897	1
BIRC7	232	4	58	0.0172414	1
BMI1	44	13	3.38462	0.295455	19
BMP2	97	10	9.7	0.103093	2
BMP6	91	11	8.27273	0.120879	2
BMP7	293	1	293	0.00341297	1
BPTF	266	8	33.25	0.0300752	1
BRAF	128	6	21.3333	0.046875	3
BRCA1	52	20	2.6	0.384615	15
BRCA2	206	72	2.86111	0.349515	1
BRE	160	12	13.3333	0.075	1
BRF2	336	50	6.72	0.14881	1
BRIP1	308	8	38.5	0.025974	1
BRMS1	150	8	18.75	0.0533333	2
BST2	56	6	9.33333	0.107143	2
BTG1	34	5	6.8	0.147059	2
BTLA	86	6	14.3333	0.0697674	1
CA2	442	5	88.4	0.0113122	2
CA9	80	2	40	0.025	11
CALR	69	7	9.85714	0.101449	1
CAB39L	89	40	2.225	0.449	1
CANT1	56	3	18.6667	0.0535714	1
CAP1	85	2	42.5	0.0235294	3
CASP10	64	22	2.90909	0.34375	1
CASP14	96	6	16	0.0625	1
CASR	72	7	10.2857	0.0972222	1
CAV1	134	9	14.8889	0.0671642	9
CAV2	264	18	14.6667	0.0681818	1
CBLB	174	12	14.5	0.0689655	1
CBX1	65	4	16.25	0.0615385	1
CCDC88A	56	10	5.6	0.178571	1
CCL19	124	4	31	0.0322581	1
CCL2	36	12	3	0.333333	3
CCL21	63	2	31.5	0.031746	1
CCL7	72	24	3	0.333333	1
CCND1	516	10	51.6	0.0193798	31
CCND2	238	5	47.6	0.0210084	2
CCNE1	312	2	156	0.00641026	9
CCNE2	533	3	177.667	0.00562852	2
CCR7	107	8	13.375	0.0747664	1
CD163	380	16	23.75	0.0421053	4
CD177	118	32	3.6875	0.271186	1
CD1A	146	1	146	0.00684932	2
CD2	31	10	3.1	0.322581	1
CD200	86	5	17.2	0.0581395	2
CD247	175	1	175	0.00571429	1
CD248	70	4	17.5	0.0571429	1
CD274	121	56	2.16071	0.46281	23
CD34	352	6	58.6667	0.0170455	5
CD4	193	5	38.6	0.0259067	1
CD44	82	8	10.25	0.097561	39
CD47	96	6	16	0.0625	6
CD55	652	16	40.75	0.0245399	1
CD63	35	1	35	0.0285714	1
CD69	189	15	12.6	0.0793651	1
CD80	73	9	8.11111	0.123288	1
CD82	58	10	5.8	0.172414	7
CD83	92	8	11.5	0.0869565	1
CD9	201	7	28.7143	0.0348259	1
CD99	2806	395	7.1038	0.14077	1
CDC20	47	3	15.6667	0.0638298	5
CDC25B	174	16	10.875	0.091954	3
CDC6	146	5	29.2	0.0342466	2
CDC73	235	7	33.5714	0.0297872	2
CDCA8	42	3	14	0.0714286	1
CDH17	536	2	268	0.00373134	3
CDK1	36	3	12	0.0833333	4
CDK2	41	1	41	0.0243902	1
CDK5	99	12	8.25	0.121212	1
CDK5R1	50	8	6.25	0.16	1
CDK6	208	8	26	0.0384615	1
CDK8	106	21	5.04762	0.198113	1
CDKN1A	100	18	5.55556	0.18	20
CDKN1B	170	23	7.3913	0.135294	28
CDKN2D	73	9	8.11111	0.123288	2
CDX2	107	17	6.29412	0.158879	13
CEACAM1	167	33	5.06061	0.197605	3
CEACAM5	55	13	4.23077	0.236364	1
CEACAM6	53	17	3.11765	0.320755	2
CEBPA	166	7	23.7143	0.0421687	3
CFL1	41	6	6.83333	0.146341	2
CFLAR	96	30	3.2	0.3125	6
CFTR	143	17	8.41176	0.118881	2
CHD1L	94	6	15.6667	0.0638298	5
CHI3L1	194	1	194	0.00515464	4
CHKA	140	7	20	0.05	1
CIB1	61	11	5.54545	0.180328	1
CKAP2	92	36	2.55556	0.391304	1
CLDN1	396	7	56.5714	0.0176768	7
CLDN10	263	44	5.97727	0.1673	2
CLDN11	1005	11	91.3636	0.0109453	1
CLDN3	70	5	14	0.0714286	2
CLDN4	71	5	14.2	0.0704225	2
CLIC1	57	7	8.14286	0.122807	3
CNN1	61	8	7.625	0.131148	1
COMMD1	67	2	33.5	0.0298507	1
COPS5	364	2	182	0.00549451	2
CPSF4	162	5	32.4	0.0308642	1
CRIP1	36	13	2.76923	0.361111	1
CRKL	92	18	5.11111	0.195652	2
CRTC1	124	6	20.6667	0.0483871	1
CRY2	96	18	5.33333	0.1875	1
CSE1L	240	1	240	0.00416667	1
CSF1R	56	24	2.33333	0.428571	1
CSF3R	68	6	11.3333	0.0882353	1
CSNK2A1	96	14	6.85714	0.145833	2
CST3	53	5	10.6	0.0943396	1
CSTA	71	7	10.1429	0.0985915	1
CTCFL	1490	15	99.3333	0.0100671	1
CTHRC1	1218	4	304.5	0.00328407	4
CTNND1	42	6	7	0.142857	3
CTNND2	380	19	20	0.05	1
CTTN	1092	24	45.5	0.021978	3
CUL1	106	21	5.04762	0.198113	1
CUL7	246	14	17.5714	0.0569106	1
CXCL1	59	12	4.91667	0.20339	3
CXCL10	46	13	3.53846	0.282609	2
CXCL2	51	12	4.25	0.235294	1
CXCL5	54	12	4.5	0.222222	1
CYP24A1	315	3	105	0.00952381	1
CYP2B6	79	14	5.64286	0.177215	1
CYP2W1	96	8	12	0.0833333	2
CYP3A5	466	17	27.4118	0.0364807	2
DAB2IP	36	8	4.5	0.222222	1
DBF4	144	6	24	0.0416667	1
DCK	38	12	3.16667	0.315789	1
DCLK1	401	114	3.51754	0.284289	1
DCN	32	6	5.33333	0.1875	1
DDR1	263	24	10.9583	0.0912548	2
DEK	131	8	16.375	0.0610687	4
DEPTOR	753	3	251	0.00398406	1
DIO3	44	20	2.2	0.454545	1
DLX4	200	8	25	0.04	4
DNAJA3	106	32	3.3125	0.301887	1
DNM1L	290	2	145	0.00689655	1
DNM2	243	27	9	0.111111	1
DNMT1	144	18	8	0.125	4
DNMT3A	50	16	3.125	0.32	3
DNMT3B	272	4	68	0.0147059	4
DRG1	38	18	2.11111	0.473684	1
DROSHA	276	5	55.2	0.0181159	1
DSP	91	13	7	0.142857	2
DUSP6	42	7	6	0.166667	1
DYRK2	190	1	190	0.00526316	2
E2F1	145	3	48.3333	0.0206897	3
E2F3	180	7	25.7143	0.0388889	1
E2F5	447	5	89.4	0.0111857	1
E2F7	98	6	16.3333	0.0612245	1
EBAG9	619	3	206.333	0.00484653	3
ECT2	1464	9	162.667	0.00614754	2
EDN2	66	4	16.5	0.0606061	1
EDNRB	318	111	2.86486	0.349057	1
EEF1A2	239	6	39.8333	0.0251046	1
EFEMP1	33	2	16.5	0.0606061	1
EFEMP2	42	6	7	0.142857	2
EFNB2	155	18	8.61111	0.116129	1
EGFR	2245	82	27.378	0.0365256	61
EGLN1	242	2	121	0.00826446	3
EGLN2	96	8	12	0.0833333	1
EGLN3	85	9	9.44444	0.105882	2
EHF	73	6	12.1667	0.0821918	1
EHMT2	153	24	6.375	0.156863	2
EIF3B	102	17	6	0.166667	1
EIF3E	621	2	310.5	0.00322061	2
EIF4A2	401	4	100.25	0.00997506	1
EIF4EBP1	349	49	7.12245	0.140401	8
EIF4G1	442	4	110.5	0.00904977	1
ELF1	174	80	2.175	0.45977	1
ENG	34	6	5.66667	0.176471	12
ENO2	190	5	38	0.0263158	2
ENPP2	1434	6	239	0.0041841	1
EPAS1	40	12	3.33333	0.3	3
EPCAM	46	2	23	0.0434783	14
EPHA1	110	6	18.3333	0.0545455	3
EPHA5	56	21	2.66667	0.375	2
EPHB1	236	20	11.8	0.0847458	1
EPHX1	216	3	72	0.0138889	1
EPOR	61	8	7.625	0.131148	3
EPS15	45	12	3.75	0.266667	1
EPS8	185	10	18.5	0.0540541	1
ERBB2	666	10	66.6	0.015015	97
ERBB3	150	3	50	0.02	16
ERCC1	115	12	9.58333	0.104348	22
ERN1	244	8	30.5	0.0327869	1
ESRP1	1066	6	177.667	0.00562852	1
ETV1	356	18	19.7778	0.0505618	1
ETV6	228	24	9.5	0.105263	2
EZH2	212	24	8.83333	0.113208	23
FABP5	482	3	160.667	0.00622407	3
FADD	350	7	50	0.02	2
FAM3C	114	8	14.25	0.0701754	2
FAM83D	156	1	156	0.00641026	1
FANCD2	84	41	2.04878	0.488095	1
FASLG	185	3	61.6667	0.0162162	2
FASN	56	5	11.2	0.0892857	3
FCGR3A	198	3	66	0.0151515	1
FERMT1	200	20	10	0.1	2
FERMT2	34	11	3.09091	0.323529	3
FGF10	193	7	27.5714	0.0362694	2
FGF19	255	5	51	0.0196078	3
FGF9	83	29	2.86207	0.349398	1
FGFR1	1890	225	8.4	0.119048	3
FGFR2	270	78	3.46154	0.288889	5
FGFR3	90	42	2.14286	0.466667	4
FIP1L1	261	39	6.69231	0.149425	1
FIS1	133	5	26.6	0.037594	1
FKBPL	100	14	7.14286	0.14	1
FLOT1	114	26	4.38462	0.22807	1
FLOT2	71	3	23.6667	0.0422535	3
FLT1	407	86	4.73256	0.211302	4
FLT3	109	19	5.73684	0.174312	7
FMNL3	60	6	10	0.1	1
FOLR1	125	13	9.61538	0.104	1
FOSL1	43	6	7.16667	0.139535	1
FOXA1	112	14	8	0.125	8
FOXA2	88	4	22	0.0454545	1
FOXC1	70	23	3.04348	0.328571	1
FOXF2	66	25	2.64	0.378788	1
FOXL2	143	4	35.75	0.027972	1
FOXM1	228	5	45.6	0.0219298	11
FOXO1	180	80	2.25	0.444444	4
FOXP2	378	35	10.8	0.0925926	1
FOXQ1	67	24	2.79167	0.358209	1
FSCN1	136	7	19.4286	0.0514706	12
FSCN2	100	10	10	0.1	1
FXYD5	417	12	34.75	0.028777	5
FZD1	172	5	34.4	0.0290698	1
FZD6	611	3	203.667	0.00490998	1
GAL	197	6	32.8333	0.0304569	1
GAPDH	195	5	39	0.025641	2
GATA3	89	12	7.41667	0.134831	7
GATA6	76	14	5.42857	0.184211	1
GDF15	56	2	28	0.0357143	3
GDNF	520	10	52	0.0192308	1
GINS1	37	3	12.3333	0.0810811	1
GJA3	79	32	2.46875	0.405063	1
GJB2	79	31	2.54839	0.392405	3
GJB6	79	35	2.25714	0.443038	1
GLI2	37	6	6.16667	0.162162	1
GMNN	85	9	9.44444	0.105882	2
GNMT	119	7	17	0.0588235	2
GNRH2	90	8	11.25	0.0888889	1
GOLPH3	279	7	39.8571	0.0250896	11
GPC6	221	59	3.74576	0.266968	1
GPI	272	10	27.2	0.0367647	1
GPLD1	189	16	11.8125	0.0846561	1
GPNMB	158	7	22.5714	0.0443038	2
GPT	402	1	402	0.00248756	1
GRB2	88	3	29.3333	0.0340909	2
GRB7	624	10	62.4	0.0160256	1
GREB1	100	16	6.25	0.16	1
GRIN2B	172	23	7.47826	0.133721	1
GSK3B	76	9	8.44444	0.118421	6
GSN	39	18	2.16667	0.461538	1
GSTA1	79	7	11.2857	0.0886076	1
GSTP1	266	10	26.6	0.037594	5
GZMB	132	42	3.14286	0.318182	2
HDAC9	2100	74	28.3784	0.0352381	1
HES1	348	7	49.7143	0.0201149	1
HEY1	958	6	159.667	0.00626305	3
HGF	138	3	46	0.0217391	10
HK1	58	16	3.625	0.275862	1
HLA-A	198	28	7.07143	0.141414	1
HLA-B	53	7	7.57143	0.132075	1
HLA-C	165	18	9.16667	0.109091	1
HLA-DRA	49	12	4.08333	0.244898	2
HLA-G	52	8	6.5	0.153846	9
HLTF	240	5	48	0.0208333	1
HLX	252	6	42	0.0238095	1
HMGA1	84	12	7	0.142857	2
HMGA2	330	2	165	0.00606061	8
HMGB1	104	18	5.77778	0.173077	11
HNRNPA2B1	294	8	36.75	0.0272109	2
HNRNPK	45	9	5	0.2	3
HNRNPUL1	100	18	5.55556	0.18	1
HOOK3	156	22	7.09091	0.141026	1
HOXA1	146	4	36.5	0.0273973	1
HOXA10	294	8	36.75	0.0272109	3
HOXA13	146	4	36.5	0.0273973	2
HOXA5	147	4	36.75	0.0272109	1
HOXA9	147	4	36.75	0.0272109	3
HOXB13	83	5	16.6	0.060241	3
HOXB7	78	5	15.6	0.0641026	2
HOXB9	79	5	15.8	0.0632911	2
HOXC11	72	2	36	0.0277778	1
HOXC6	76	2	38	0.0263158	1
HOXC8	36	1	36	0.0277778	1
HOXD10	41	4	10.25	0.097561	1
HOXD13	82	8	10.25	0.097561	1
HSF1	393	1	393	0.00254453	1
HSP90AB1	384	21	18.2857	0.0546875	3
HSPB1	69	5	13.8	0.0724638	3
HSPB6	131	2	65.5	0.0152672	1
HSPD1	97	18	5.38889	0.185567	5
HTATIP2	45	9	5	0.2	5
ICAM1	71	8	8.875	0.112676	2
ID2	33	4	8.25	0.121212	2
ID4	165	5	33	0.030303	2
IDH2	60	11	5.45455	0.183333	1
IDO1	261	50	5.22	0.191571	5
IER3	114	26	4.38462	0.22807	2
IFNG	198	1	198	0.00505051	1
IGF1	48	10	4.8	0.208333	3
IGF1R	92	19	4.84211	0.206522	13
IGF2BP1	96	4	24	0.0416667	1
IGF2BP2	856	10	85.6	0.0116822	1
IGF2BP3	165	7	23.5714	0.0424242	12
IGFBP3	100	2	50	0.02	3
IGFBP7	82	11	7.45455	0.134146	1
IKZF1	218	14	15.5714	0.0642202	1
IL10	168	3	56	0.0178571	4
IL11	62	8	7.75	0.129032	1
IL12A	268	4	67	0.0149254	1
IL17A	74	5	14.8	0.0675676	5
IL22	192	1	192	0.00520833	1
IL24	169	3	56.3333	0.0177515	1
IL2RA	74	12	6.16667	0.162162	2
IL32	84	32	2.625	0.380952	1
IL6	318	14	22.7143	0.0440252	6
IL7	949	10	94.9	0.0105374	1
IL7R	271	3	90.3333	0.0110701	1
ING3	111	7	15.8571	0.0630631	2
ING4	194	5	38.8	0.0257732	1
INHBA	112	3	37.3333	0.0267857	2
INPPL1	127	13	9.76923	0.102362	3
IQGAP1	57	12	4.75	0.210526	3
IQSEC1	91	30	3.03333	0.32967	1
ITGA3	206	8	25.75	0.038835	3
ITGA5	39	1	39	0.025641	2
ITGA6	114	12	9.5	0.105263	3
ITGA7	148	4	37	0.027027	1
ITGAM	57	3	19	0.0526316	3
ITGAX	59	3	19.6667	0.0508475	1
ITGB1	144	24	6	0.166667	6
ITGB3	106	18	5.88889	0.169811	3
ITLN1	207	2	103.5	0.00966184	1
JAG1	256	22	11.6364	0.0859375	4
JMJD6	112	4	28	0.0357143	2
JUN	45	11	4.09091	0.244444	1
JUND	57	3	19	0.0526316	1
JUP	68	5	13.6	0.0735294	1
KAT5	32	11	2.90909	0.34375	1
KCNH1	202	8	25.25	0.039604	2
KCNN4	63	7	9	0.111111	1
KCTD12	103	37	2.78378	0.359223	2
KDM4A	47	3	15.6667	0.0638298	2
KDM5A	476	24	19.8333	0.0504202	1
KDR	103	9	11.4444	0.0873786	5
KEAP1	73	9	8.11111	0.123288	3
KIAA0100	128	6	21.3333	0.046875	1
KIAA1524	87	5	17.4	0.0574713	3
KIF26B	840	83	10.1205	0.0988095	1
KIF2C	128	8	16	0.0625	1
KIFC1	66	16	4.125	0.242424	1
KISS1	224	4	56	0.0178571	3
KIT	139	8	17.375	0.057554	14
KITLG	43	7	6.14286	0.162791	2
KL	196	62	3.16129	0.316327	1
KLF5	160	33	4.84848	0.20625	1
KLF6	128	26	4.92308	0.203125	2
KLK10	32	12	2.66667	0.375	4
KLK11	64	24	2.66667	0.375	6
KLK13	32	12	2.66667	0.375	2
KLK3	56	22	2.54545	0.392857	2
KLK5	31	13	2.38462	0.419355	3
KLK6	31	13	2.38462	0.419355	10
KLK7	32	13	2.46154	0.40625	4
KLK8	32	13	2.46154	0.40625	1
KLRK1	188	15	12.5333	0.0797872	1
KMO	574	12	47.8333	0.0209059	1
KMT2C	112	25	4.48	0.223214	1
KPNA2	119	5	23.8	0.0420168	9
KRAS	611	8	76.375	0.0130933	8
KRT10	90	16	5.625	0.177778	1
KRT16	66	7	9.42857	0.106061	1
KRT17	68	6	11.3333	0.0882353	3
KRT19	69	7	9.85714	0.101449	13
KRT20	87	16	5.4375	0.183908	3
KRT7	50	6	8.33333	0.12	1
LAMB3	181	4	45.25	0.0220994	1
LAMC1	183	1	183	0.00546448	1
LAMP3	491	5	98.2	0.0101833	4
LAPTM4B	591	3	197	0.00507614	9
LASP1	138	4	34.5	0.0289855	1
LAT2	66	5	13.2	0.0757576	1
LATS2	164	60	2.73333	0.365854	2
LBR	420	8	52.5	0.0190476	1
LCN2	48	12	4	0.25	5
LDHA	54	9	6	0.166667	4
LDHB	242	4	60.5	0.0165289	1
LECT1	92	38	2.42105	0.413043	1
LEP	111	8	13.875	0.0720721	4
LETM1	44	21	2.09524	0.477273	1
LETMD1	31	3	10.3333	0.0967742	1
LGALS3BP	55	3	18.3333	0.0545455	1
LGALS4	170	2	85	0.0117647	1
LGALS8	249	3	83	0.0120482	1
LGALS9	48	5	9.6	0.104167	4
LGR5	191	2	95.5	0.0104712	7
LIF	49	16	3.0625	0.326531	1
LIFR	518	10	51.8	0.019305	1
LIMS1	74	8	9.25	0.108108	1
LMNA	270	2	135	0.00740741	2
LMO2	51	4	12.75	0.0784314	2
LPCAT1	307	14	21.9286	0.0456026	1
LRIG3	218	6	36.3333	0.0275229	1
LYN	291	2	145.5	0.00687285	1
LYPD3	63	9	7	0.142857	3
MACC1	162	5	32.4	0.0308642	11
MAD1L1	102	18	5.66667	0.176471	1
MAML2	79	27	2.92593	0.341772	1
MAP3K3	280	8	35	0.0285714	2
MAP3K8	54	16	3.375	0.296296	1
MAP4K4	96	12	8	0.125	2
MAPK1	33	13	2.53846	0.393939	6
MAPK14	102	14	7.28571	0.137255	2
MAPK3	159	3	53	0.0188679	5
MAPRE1	135	1	135	0.00740741	1
MARK2	78	28	2.78571	0.358974	1
MCM2	150	12	12.5	0.08	5
MCM3	152	10	15.2	0.0657895	1
MCM7	308	12	25.6667	0.038961	8
MCRS1	62	6	10.3333	0.0967742	3
MDK	33	6	5.5	0.181818	6
MDM2	628	2	314	0.00318471	11
MECOM	1607	24	66.9583	0.0149347	4
MEIS1	62	4	15.5	0.0645161	1
MEOX2	176	9	19.5556	0.0511364	1
MET	156	9	17.3333	0.0576923	30
MFAP5	185	11	16.8182	0.0594595	1
MFGE8	39	11	3.54545	0.282051	1
MIA	102	8	12.75	0.0784314	1
MICB	83	10	8.3	0.120482	1
MINA	68	6	11.3333	0.0882353	3
MME	256	5	51.2	0.0195312	6
MMP1	115	24	4.79167	0.208696	2
MMP10	117	24	4.875	0.205128	1
MMP13	107	24	4.45833	0.224299	6
MMP14	55	14	3.92857	0.254545	7
MMP16	514	6	85.6667	0.0116732	1
MMP7	133	24	5.54167	0.180451	13
MSH2	45	2	22.5	0.0444444	4
MSH6	36	2	18	0.0555556	1
MSI2	394	153	2.57516	0.388325	3
MTA1	72	26	2.76923	0.361111	9
MTDH	552	2	276	0.00362319	13
MTHFD2	34	2	17	0.0588235	1
MTSS1	1560	8	195	0.00512821	6
MUC4	694	14	49.5714	0.0201729	5
MUCL1	39	2	19.5	0.0512821	1
MUS81	82	12	6.83333	0.146341	1
MUTYH	31	3	10.3333	0.0967742	1
MVP	51	1	51	0.0196078	3
MYB	177	78	2.26923	0.440678	2
MYC	1712	2	856	0.00116822	26
MYCL	86	2	43	0.0232558	1
NACC1	82	7	11.7143	0.0853659	1
NAMPT	120	7	17.1429	0.0583333	1
NANOG	188	8	23.5	0.0425532	6
NBN	503	10	50.3	0.0198807	3
NCOA1	48	8	6	0.166667	1
NCOA2	389	5	77.8	0.0128535	1
NCOR2	46	6	7.66667	0.130435	1
NCR1	56	8	7	0.142857	1
NDC80	92	23	4	0.25	1
NDRG1	685	3	228.333	0.00437956	3
NDRG2	51	17	3	0.333333	2
NDUFA13	136	4	34	0.0294118	1
NEDD9	397	108	3.67593	0.27204	4
NEK2	507	18	28.1667	0.035503	1
NET1	158	24	6.58333	0.151899	1
NETO2	46	17	2.70588	0.369565	1
NFE2L2	47	5	9.4	0.106383	7
NFKBIA	214	18	11.8889	0.0841121	1
NFYC	240	6	40	0.025	1
NGFR	102	4	25.5	0.0392157	4
NIPBL	536	4	134	0.00746269	1
NKX2-1	250	20	12.5	0.08	8
NLK	54	3	18	0.0555556	3
NLRP7	171	24	7.125	0.140351	1
NME1	104	2	52	0.0192308	15
NOG	101	6	16.8333	0.0594059	2
NOTCH3	212	10	21.2	0.0471698	2
NOV	700	3	233.333	0.00428571	3
NOVA1	135	24	5.625	0.177778	1
NPAS2	51	8	6.375	0.156863	1
NPTX2	166	5	33.2	0.0301205	1
NQO2	67	18	3.72222	0.268657	1
NR1I2	75	8	9.375	0.106667	1
NR2F2	148	30	4.93333	0.202703	2
NR5A1	34	8	4.25	0.235294	1
NRCAM	369	33	11.1818	0.0894309	1
NRP1	347	70	4.95714	0.201729	4
NTRK2	80	26	3.07692	0.325	4
NTS	43	6	7.16667	0.139535	1
ODC1	34	6	5.66667	0.176471	1
OGG1	205	95	2.15789	0.463415	2
OLFM4	96	40	2.4	0.416667	2
OPA1	366	6	61	0.0163934	1
OPRK1	287	5	57.4	0.0174216	2
OSM	48	16	3	0.333333	1
PA2G4	48	1	48	0.0208333	1
PABPC1	621	3	207	0.00483092	1
PAK1	394	22	17.9091	0.0558376	5
PAK2	365	7	52.1429	0.0191781	1
PAK4	179	4	44.75	0.0223464	2
PARP1	417	6	69.5	0.0143885	7
PAWR	51	6	8.5	0.117647	3
PAX5	42	10	4.2	0.238095	1
PAX8	42	4	10.5	0.0952381	2
PBX2	50	7	7.14286	0.14	2
PCNA	89	10	8.9	0.11236	5
PDCD1LG2	117	56	2.08929	0.478632	1
PDGFA	182	14	13	0.0769231	3
PDGFRA	129	8	16.125	0.0620155	3
PDPK1	41	14	2.92857	0.341463	1
PDSS2	240	118	2.0339	0.491667	1
PEBP1	52	8	6.5	0.153846	10
PEG10	173	6	28.8333	0.0346821	1
PFN2	492	8	61.5	0.0162602	1
PGC	270	14	19.2857	0.0518519	2
PGF	36	16	2.25	0.444444	3
PGR	268	56	4.78571	0.208955	19
PHB	103	4	25.75	0.038835	2
PHLDA1	46	7	6.57143	0.152174	2
PI4KA	84	20	4.2	0.238095	1
PIGR	169	3	56.3333	0.0177515	3
PIK3CA	1006	10	100.6	0.00994036	9
PIK3CG	120	8	15	0.0666667	2
PIK3R4	81	6	13.5	0.0740741	1
PIM1	69	7	9.85714	0.101449	6
PKM	52	16	3.25	0.307692	7
PLA2G10	130	4	32.5	0.0307692	1
PLA2G3	80	36	2.22222	0.45	1
PLAU	41	6	6.83333	0.146341	6
PLAUR	132	14	9.42857	0.106061	9
PLEC	2821	7	403	0.00248139	1
PLK1	46	3	15.3333	0.0652174	8
PMEL	82	2	41	0.0243902	1
PML	152	60	2.53333	0.394737	5
PMS2	137	6	22.8333	0.0437956	1
PODXL	381	18	21.1667	0.0472441	4
POLB	360	50	7.2	0.138889	2
POLQ	74	8	9.25	0.108108	2
POSTN	94	31	3.03226	0.329787	7
POU2F1	693	5	138.6	0.00721501	1
POU5F1	58	6	9.66667	0.103448	13
PPARD	51	5	10.2	0.0980392	1
PPARG	56	16	3.5	0.285714	2
PPIA	144	33	4.36364	0.229167	2
PPM1D	161	5	32.2	0.0310559	3
PPP1R13L	57	6	9.5	0.105263	1
PPP1R1B	290	5	58	0.0172414	1
PPP4C	54	1	54	0.0185185	1
PRAME	36	15	2.4	0.416667	4
PRKACA	158	14	11.2857	0.0886076	1
PRKCA	162	59	2.74576	0.364198	2
PRKCB	162	48	3.375	0.296296	1
PRKCI	501	5	100.2	0.00998004	2
PRKD1	162	24	6.75	0.148148	1
PRL	163	9	18.1111	0.0552147	1
PRMT5	104	26	4	0.25	2
PRNP	89	10	8.9	0.11236	1
PRPF4B	143	34	4.20588	0.237762	1
PRR13	36	2	18	0.0555556	1
PRRX1	558	9	62	0.016129	1
PRSS3	252	12	21	0.047619	1
PRSS8	57	2	28.5	0.0350877	1
PRUNE2	63	22	2.86364	0.349206	1
PSCA	455	2	227.5	0.0043956	1
PSMB9	111	36	3.08333	0.324324	1
PSMC5	126	4	31.5	0.031746	1
PTGER1	81	6	13.5	0.0740741	1
PTGS2	444	2	222	0.0045045	57
PTHLH	466	8	58.25	0.0171674	1
PTK2	1128	6	188	0.00531915	4
PTK6	243	6	40.5	0.0246914	2
PTK7	244	14	17.4286	0.057377	4
PTN	115	10	11.5	0.0869565	2
PTOV1	56	16	3.5	0.285714	2
PTP4A3	490	1	490	0.00204082	8
PTPN1	267	1	267	0.00374532	1
PTPN11	34	2	17	0.0588235	3
PTPN12	90	10	9	0.111111	2
PTPRC	420	6	70	0.0142857	2
PTPRH	63	8	7.875	0.126984	1
PTPRM	176	78	2.25641	0.443182	1
PTPRO	201	13	15.4615	0.0646766	1
PTRH2	145	10	14.5	0.0689655	1
PTX3	253	4	63.25	0.0158103	1
PVR	156	12	13	0.0769231	1
PXN	57	8	7.125	0.140351	7
PYGB	75	4	18.75	0.0533333	1
QSOX1	164	2	82	0.0121951	2
RAB1B	67	4	16.75	0.0597015	1
RAB22A	320	2	160	0.00625	1
RABGEF1	140	8	17.5	0.0571429	2
RAC1	282	12	23.5	0.0425532	4
RAC3	54	5	10.8	0.0925926	1
RAD21	675	3	225	0.00444444	2
RAD52	487	26	18.7308	0.0533881	1
RAD54B	529	1	529	0.00189036	1
RAF1	102	30	3.4	0.294118	3
RAP1B	221	1	221	0.00452489	1
RASSF6	183	33	5.54545	0.180328	1
RB1CC1	267	6	44.5	0.0224719	1
RBBP8	178	36	4.94444	0.202247	1
RBM38	296	1	296	0.00337838	2
RBM4	202	8	25.25	0.039604	1
RCE1	110	4	27.5	0.0363636	1
RCHY1	50	11	4.54545	0.22	1
RECK	76	8	9.5	0.105263	6
RECQL	255	4	63.75	0.0156863	1
REG4	38	8	4.75	0.210526	2
REL	62	2	31	0.0322581	1
REN	226	1	226	0.00442478	1
RFC3	207	44	4.70455	0.21256	1
RFWD2	173	5	34.6	0.0289017	1
RGS1	618	3	206	0.00485437	1
RGS2	212	1	212	0.00471698	1
RHBDD2	130	10	13	0.0769231	1
RICTOR	528	4	132	0.00757576	2
RIN1	150	8	18.75	0.0533333	3
RING1	35	10	3.5	0.285714	1
RLN2	111	55	2.01818	0.495495	2
RNF43	116	11	10.5455	0.0948276	1
RNF7	165	6	27.5	0.0363636	1
ROCK2	66	6	11	0.0909091	2
RPS6KB1	161	6	26.8333	0.0372671	2
RPS6KB2	266	10	26.6	0.037594	1
RRAS2	35	5	7	0.142857	1
RRBP1	190	16	11.875	0.0842105	1
RRM2	68	6	11.3333	0.0882353	3
RRM2B	603	2	301.5	0.00331675	2
RSF1	208	10	20.8	0.0480769	4
RUNX1T1	2045	19	107.632	0.00929095	1
RUNX2	232	16	14.5	0.0689655	4
S100A8	138	1	138	0.00724638	2
S100A9	138	1	138	0.00724638	4
SCAF1	31	9	3.44444	0.290323	1
SCRN1	284	4	71	0.0140845	1
SDC1	32	2	16	0.0625	12
SDC2	542	1	542	0.00184502	2
SEC14L1	112	6	18.6667	0.0535714	1
SELE	172	2	86	0.0116279	2
SELP	348	10	34.8	0.0287356	1
SEMA3A	162	15	10.8	0.0925926	1
SEMA3C	280	10	28	0.0357143	1
SENP1	114	21	5.42857	0.184211	3
SENP5	366	7	52.2857	0.0191257	1
SERPINB1	66	20	3.3	0.30303	1
SERPIND1	74	18	4.11111	0.243243	1
SERPINE1	138	5	27.6	0.0362319	11
SFRP1	496	72	6.88889	0.145161	1
SGK3	731	4	182.75	0.00547196	1
SHFM1	541	18	30.0556	0.0332717	1
SHH	95	10	9.5	0.105263	2
SIRPA	168	22	7.63636	0.130952	1
SIRT2	180	2	90	0.0111111	2
SIRT7	51	5	10.2	0.0980392	3
SKAP2	302	8	37.75	0.0264901	1
SKP2	843	9	93.6667	0.0106762	6
SLC22A17	58	14	4.14286	0.241379	1
SLC28A1	112	33	3.39394	0.294643	1
SLC29A1	256	14	18.2857	0.0546875	2
SLC2A1	246	8	30.75	0.0325203	16
SLC2A3	244	28	8.71429	0.114754	1
SLC40A1	34	6	5.66667	0.176471	1
SLC5A5	53	4	13.25	0.0754717	1
SLC9A3R1	68	2	34	0.0294118	4
SMAD9	186	56	3.32143	0.301075	1
SMARCA4	150	24	6.25	0.16	1
SMARCB1	54	22	2.45455	0.407407	1
SMO	107	7	15.2857	0.0654206	1
SMYD2	261	8	32.625	0.0306513	4
SMYD3	618	79	7.82278	0.127832	3
SNAI2	227	3	75.6667	0.0132159	6
SND1	124	15	8.26667	0.120968	1
SOX1	101	11	9.18182	0.108911	1
SOX17	290	2	145	0.00689655	2
SOX18	238	8	29.75	0.0336134	2
SOX2	502	5	100.4	0.00996016	12
SOX4	176	8	22	0.0454545	9
SOX9	104	5	20.8	0.0480769	5
SP1	36	2	18	0.0555556	3
SPAG5	65	3	21.6667	0.0461538	1
SPAG9	333	6	55.5	0.018018	2
SPDEF	43	5	8.6	0.116279	1
SPDYA	60	4	15	0.0666667	1
SPHK1	128	4	32	0.03125	3
SPINT2	175	2	87.5	0.0114286	1
SPN	51	1	51	0.0196078	1
SPRED2	39	4	9.75	0.102564	1
SPRR1A	128	3	42.6667	0.0234375	2
SPRY2	117	35	3.34286	0.299145	2
SRD5A1	594	17	34.9412	0.0286195	1
SRI	302	14	21.5714	0.0463576	2
SRXN1	93	12	7.75	0.129032	1
SSTR2	158	10	15.8	0.0632911	3
ST3GAL1	683	3	227.667	0.00439239	1
ST6GALNAC1	63	2	31.5	0.031746	1
STARD13	204	66	3.09091	0.323529	1
STAT1	49	12	4.08333	0.244898	7
STAT5A	40	12	3.33333	0.3	2
STEAP1	159	8	19.875	0.0503145	1
STOML2	64	1	64	0.015625	3
STYK1	187	37	5.05405	0.197861	1
SULF1	386	5	77.2	0.0129534	1
SULF2	242	2	121	0.00826446	2
SUSD4	631	14	45.0714	0.022187	1
SYK	32	14	2.28571	0.4375	3
TACC1	1029	145	7.09655	0.140914	1
TACC3	44	20	2.2	0.454545	2
TACSTD2	39	10	3.9	0.25641	9
TAP1	37	15	2.46667	0.405405	2
TAPBP	68	16	4.25	0.235294	3
TBL1XR1	487	7	69.5714	0.0143737	1
TBX21	48	4	12	0.0833333	1
TCEB1	423	3	141	0.0070922	1
TEAD4	228	6	38	0.0263158	1
TERF1	818	8	102.25	0.00977995	1
TERT	700	22	31.8182	0.0314286	15
TES	268	42	6.38095	0.156716	2
TFAP2A	273	42	6.5	0.153846	1
TFAP2B	80	7	11.4286	0.0875	1
TFAP2C	274	1	274	0.00364964	1
TFAP4	53	15	3.53333	0.283019	1
TFPI2	180	7	25.7143	0.0388889	3
TGFB1	48	9	5.33333	0.1875	14
THBD	100	3	33.3333	0.03	1
TIMELESS	36	1	36	0.0277778	1
TIMP2	59	2	29.5	0.0338983	6
TIMP4	49	18	2.72222	0.367347	1
TK1	198	6	33	0.030303	2
TLN1	79	2	39.5	0.0253165	1
TLR5	210	4	52.5	0.0190476	1
TM4SF1	252	4	63	0.015873	1
TMEM132D	57	26	2.19231	0.45614	1
TMEM8B	150	4	37.5	0.0266667	1
TMEM97	58	3	19.3333	0.0517241	2
TNF	52	7	7.42857	0.134615	7
TNFRSF11B	1414	6	235.667	0.00424328	2
TNFRSF1A	198	6	33	0.030303	1
TNFRSF6B	247	7	35.2857	0.0283401	2
TNFSF10	502	4	125.5	0.00796813	2
TNIK	1008	20	50.4	0.0198413	1
TNK2	1396	28	49.8571	0.0200573	3
TNS4	115	9	12.7778	0.0782609	2
TOP2A	120	7	17.1429	0.0583333	10
TP63	1350	122	11.0656	0.0903704	8
TPD52	1479	22	67.2273	0.0148749	1
TPO	99	32	3.09375	0.323232	1
TPT1	83	40	2.075	0.481928	1
TPX2	284	4	71	0.0140845	3
TRA2B	844	8	105.5	0.00947867	2
TRAF6	55	5	11	0.0909091	3
TREM1	118	6	19.6667	0.0508475	1
TRIB3	102	13	7.84615	0.127451	3
TRIM24	238	10	23.8	0.0420168	1
TRIM26	108	20	5.4	0.185185	1
TRIM33	77	27	2.85185	0.350649	1
TRPS1	1366	12	113.833	0.00878477	2
TUFM	55	3	18.3333	0.0545455	1
TWIST1	161	5	32.2	0.0310559	13
TYMS	91	31	2.93548	0.340659	14
TYR	64	22	2.90909	0.34375	1
UBD	55	7	7.85714	0.127273	1
UBE2S	66	8	8.25	0.121212	1
UBR5	608	2	304	0.00328947	1
UCP2	114	10	11.4	0.0877193	1
UPP1	104	3	34.6667	0.0288462	1
URGCP	195	6	32.5	0.0307692	2
USP42	138	5	27.6	0.0362319	1
UTS2R	52	8	6.5	0.153846	1
VAV3	43	18	2.38889	0.418605	2
VCP	64	1	64	0.015625	2
VDR	90	10	9	0.111111	2
VEGFA	290	14	20.7143	0.0482759	62
VEZT	78	15	5.2	0.192308	1
VHL	39	20	2	0.512821	2
VIM	82	22	3.72727	0.268293	5
VMP1	156	10	15.6	0.0641026	2
VTCN1	72	20	3.6	0.277778	5
VTN	59	3	19.6667	0.0508475	1
WASL	110	10	11	0.0909091	1
WDR62	260	6	43.3333	0.0230769	1
WIPF1	102	15	6.8	0.147059	1
WISP1	1386	6	231	0.004329	2
WNT11	135	11	12.2727	0.0814815	1
WNT7A	44	17	2.58824	0.386364	3
WT1	168	23	7.30435	0.136905	9
XPC	35	14	2.5	0.4	1
XPO1	62	2	31	0.0322581	4
XPO6	110	8	13.75	0.0727273	1
XRCC1	64	9	7.11111	0.140625	1
YAP1	278	48	5.79167	0.172662	11
YBX1	122	4	30.5	0.0327869	9
YWHAG	69	6	11.5	0.0869565	1
YWHAQ	37	4	9.25	0.108108	2
YWHAZ	621	2	310.5	0.00322061	1
ZAP70	62	4	15.5	0.0645161	9
ZEB1	64	14	4.57143	0.21875	8
ZKSCAN1	156	6	26	0.0384615	1
ZNF148	75	9	8.33333	0.12	1
ZNF217	710	2	355	0.0028169	3
ZNF703	327	51	6.41176	0.155963	1
