# Supplementary material for: Identification of novel prognosis-related genes associated with cancer using integrative network analysis
Source: Sci Rep. 2018 Feb 19;8:3233. doi: 10.1038/s41598-018-21691-5 (PMC5818516; doi:10.1038/s41598-018-21691-5)
Supplement: Supplementary file 4 — Table S3 [file 41598_2018_21691_MOESM4_ESM.xlsx]

## Sheet: Sheet1
Gene	Number_of_CNGs	Number_of_CNLs	Ratio_Gain/Loss	Ratio_Loss/Gain	Number_of_Gain_Over	Number_of_Loss_Under	Ratio_Gain_Over/Loss_Under	Ratio_Loss_Under/Gain_Over	Number_of_PubMed
ACTL6A	480	5	96	0.0104167	399	1	399	0.00250627	1
ACTR2	74	6	12.3333	0.0810811	25	1	25	0.04	1
ADIPOR1	189	2	94.5	0.010582	124	1	124	0.00806452	1
AKT2	158	4	39.5	0.0253165	122	1	122	0.00819672	4
ARF6	42	8	5.25	0.190476	32	1	32	0.03125	1
ATP6V1C1	596	4	149	0.00671141	425	1	425	0.00235294	1
ATP7B	92	43	2.13953	0.467391	36	1	36	0.0277778	1
BAG1	102	10	10.2	0.0980392	29	1	29	0.0344828	5
BCL6	411	7	58.7143	0.0170316	79	1	79	0.0126582	8
BIRC2	135	22	6.13636	0.162963	106	3	35.3333	0.0283019	1
BIRC5	195	6	32.5	0.0307692	39	1	39	0.025641	54
BRF2	336	50	6.72	0.14881	294	8	36.75	0.0272109	1
CAB39L	89	40	2.225	0.449	23	1	23	0.0434783	1
CBX1	65	4	16.25	0.0615385	51	1	51	0.0196078	1
CD99	2806	395	7.1038	0.14077	120	4	30	0.0333333	1
CD9	201	7	28.7143	0.0348259	49	1	49	0.0204082	1
CKAP2	92	36	2.55556	0.391304	41	1	41	0.0243902	1
COPS5	364	2	182	0.00549451	286	1	286	0.0034965	2
CPSF4	162	5	32.4	0.0308642	92	1	92	0.0108696	1
CUL1	106	21	5.04762	0.198113	62	2	31	0.0322581	1
CUL7	246	14	17.5714	0.0569106	68	1	68	0.0147059	1
DBF4	144	6	24	0.0416667	60	1	60	0.0166667	1
DCK	38	12	3.16667	0.315789	24	1	24	0.0416667	1
DNM1L	290	2	145	0.00689655	68	1	68	0.0147059	1
DNM2	243	27	9	0.111111	52	1	52	0.0192308	1
E2F3	180	7	25.7143	0.0388889	117	1	117	0.00854701	1
EBAG9	619	3	206.333	0.00484653	412	1	412	0.00242718	3
EGLN2	96	8	12	0.0833333	54	2	27	0.037037	1
EHMT2	153	24	6.375	0.156863	27	1	27	0.037037	2
EIF3B	102	17	6	0.166667	61	2	30.5	0.0327869	1
ERBB2	666	10	66.6	0.015015	268	1	268	0.00373134	97
ETV6	228	24	9.5	0.105263	63	3	21	0.047619	2
EZH2	212	24	8.83333	0.113208	36	1	36	0.0277778	23
FADD	350	7	50	0.02	308	1	308	0.00324675	2
FIP1L1	261	39	6.69231	0.149425	47	1	47	0.0212766	1
FLOT1	114	26	4.38462	0.22807	24	1	24	0.0416667	1
GMNN	85	9	9.44444	0.105882	33	1	33	0.030303	2
GRB2	88	3	29.3333	0.0340909	51	1	51	0.0196078	2
HLTF	240	5	48	0.0208333	142	1	142	0.00704225	1
HMGB1	104	18	5.77778	0.173077	58	2	29	0.0344828	11
HNRNPA2B1	294	8	36.75	0.0272109	32	1	32	0.03125	2
ING3	111	7	15.8571	0.0630631	32	1	32	0.03125	2
ING4	194	5	38.8	0.0257732	59	2	29.5	0.0338983	1
IQGAP1	57	12	4.75	0.210526	32	1	32	0.03125	3
JUP	68	5	13.6	0.0735294	33	1	33	0.030303	1
KAT5	32	11	2.90909	0.34375	23	1	23	0.0434783	1
KDM4A	47	3	15.6667	0.0638298	28	1	28	0.0357143	2
KDM5A	476	24	19.8333	0.0504202	116	5	23.2	0.0431034	1
KEAP1	73	9	8.11111	0.123288	52	2	26	0.0384615	3
KRAS	611	8	76.375	0.0130933	157	1	157	0.00636943	8
LASP1	138	4	34.5	0.0289855	103	1	103	0.00970874	1
LETM1	44	21	2.09524	0.477273	25	1	25	0.04	1
MAPK14	102	14	7.28571	0.137255	30	1	30	0.0333333	2
MINA	68	6	11.3333	0.0882353	45	1	45	0.0222222	3
MSI2	394	153	2.57516	0.388325	51	1	51	0.0196078	3
MTDH	552	2	276	0.00362319	377	1	377	0.00265252	12
MTDH	552	2	276	0.00362319	377	1	377	0.00265252	1
MUS81	82	12	6.83333	0.146341	29	1	29	0.0344828	1
NACC1	82	7	11.7143	0.0853659	50	1	50	0.02	1
NDC80	92	23	4	0.25	60	1	60	0.0166667	1
NET1	158	24	6.58333	0.151899	28	1	28	0.0357143	1
OGG1	205	95	2.15789	0.463415	22	1	22	0.0454545	2
OPA1	366	6	61	0.0163934	292	2	146	0.00684932	1
PAK1	394	22	17.9091	0.0558376	114	1	114	0.00877193	5
PAK4	179	4	44.75	0.0223464	135	1	135	0.00740741	2
PCNA	89	10	8.9	0.11236	44	1	44	0.0227273	5
PI4KA	84	20	4.2	0.238095	31	1	31	0.0322581	1
PIK3R4	81	6	13.5	0.0740741	64	1	64	0.015625	1
PRKACA	158	14	11.2857	0.0886076	52	1	52	0.0192308	1
PSMC5	126	4	31.5	0.031746	90	2	45	0.0222222	1
PTPN12	90	10	9	0.111111	33	1	33	0.030303	2
RAB1B	67	4	16.75	0.0597015	50	1	50	0.02	1
RAB22A	320	2	160	0.00625	223	1	223	0.0044843	1
RAC1	282	12	23.5	0.0425532	82	1	82	0.0121951	4
RAD52	487	26	18.7308	0.0533881	116	3	38.6667	0.0258621	1
RAP1B	221	1	221	0.00452489	128	1	128	0.0078125	1
RB1CC1	267	6	44.5	0.0224719	162	2	81	0.0123457	1
RFC3	207	44	4.70455	0.21256	43	1	43	0.0232558	1
RFWD2	173	5	34.6	0.0289017	124	2	62	0.016129	1
RNF7	165	6	27.5	0.0363636	102	2	51	0.0196078	1
RPS6KB1	161	6	26.8333	0.0372671	133	1	133	0.0075188	2
RRAS2	35	5	7	0.142857	25	1	25	0.04	1
SCRN1	284	4	71	0.0140845	47	1	47	0.0212766	1
SENP5	366	7	52.2857	0.0191257	304	3	101.333	0.00986842	1
SIRT2	180	2	90	0.0111111	127	1	127	0.00787402	2
SMARCA4	150	24	6.25	0.16	52	2	26	0.0384615	1
SMYD2	261	8	32.625	0.0306513	75	1	75	0.0133333	4
SPAG5	65	3	21.6667	0.0461538	52	1	52	0.0192308	1
SRI	302	14	21.5714	0.0463576	48	1	48	0.0208333	2
STYK1	187	37	5.05405	0.197861	21	1	21	0.047619	1
TERF1	818	8	102.25	0.00977995	284	1	284	0.00352113	1
URGCP	195	6	32.5	0.0307692	66	3	22	0.0454545	2
VHL	39	20	2	0.512821	28	1	28	0.0357143	2
YAP1	278	48	5.79167	0.172662	103	2	51.5	0.0194175	11
ZNF148	75	9	8.33333	0.12	57	1	57	0.0175439	1
