# Supplementary material for: Identification of novel prognosis-related genes associated with cancer using integrative network analysis
Source: Sci Rep. 2018 Feb 19;8:3233. doi: 10.1038/s41598-018-21691-5 (PMC5818516; doi:10.1038/s41598-018-21691-5)
Supplement: Supplementary file 5 — Table S4 [file 41598_2018_21691_MOESM5_ESM.xlsx]

## Sheet: Sheet4
Esophageal carcinoma		Ovarian serous cystadecarcinoma		Esophagus-stomach cancers
Gene	Alteration frequency (%)	Gene	Alteration frequency (%)	Gene	Alteration frequency (%)
FADD	0.36	ACTL6A	0.28	ERBB2	0.25
SENP5	0.26	EBAG9	0.26	JUP	0.15
OPA1	0.24	OPA1	0.24	CUL7	0.13
ACTL6A	0.23	SENP5	0.24	RAB22A	0.12
BCL6	0.22	BCL6	0.23	CPSF4	0.11
ERBB2	0.15	ATP6V1C1	0.21	FADD	0.11
HLTF	0.15	MTDH	0.18	IQGAP1	0.11
CPSF4	0.13	NACC1	0.15	KRAS	0.11
EBAG9	0.11	PRKACA	0.15	LASP1	0.1
RNF7	0.11	HLTF	0.14	ATP6V1C1	0.09
ATP6V1C1	0.1	KRAS	0.14	MTDH	0.09
CUL7	0.1	DNM2	0.13	OPA1	0.09
JUP	0.09	CUL1	0.12	ACTL6A	0.08
BRF2	0.08	E2F3	0.12	EBAG9	0.08
DBF4	0.08	EZH2	0.12	EIF3B	0.08
EIF3B	0.08	KDM5A	0.12	SENP5	0.08
KRAS	0.08	PAK1	0.12	BCL6	0.07
MTDH	0.08	PAK4	0.12	CD99	0.06
SRI	0.08	RAD52	0.12	DBF4	0.06
CD99	0.07	SIRT2	0.12	EHMT2	0.06

## Sheet: Esophageal carcinoma
TCGA Esophageal carcinoma
Gene	Alteration frequency (%)
FADD	0.36
SENP5	0.26
OPA1	0.24
ACTL6A	0.23
BCL6	0.22
ERBB2	0.15
HLTF	0.15
CPSF4	0.13
EBAG9	0.11
RNF7	0.11
ATP6V1C1	0.1
CUL7	0.1
JUP	0.09
BRF2	0.08
DBF4	0.08
EIF3B	0.08
KRAS	0.08
MTDH	0.08
SRI	0.08
CD99	0.07

## Sheet: Ovarian serous cystadecarcinoma
Ovarian serous cystadecarcinoma
Gene	Alteration frequency (%)
ACTL6A	0.28
EBAG9	0.26
OPA1	0.24
SENP5	0.24
BCL6	0.23
ATP6V1C1	0.21
MTDH	0.18
NACC1	0.15
PRKACA	0.15
HLTF	0.14
KRAS	0.14
DNM2	0.13
CUL1	0.12
E2F3	0.12
EZH2	0.12
KDM5A	0.12
PAK1	0.12
PAK4	0.12
RAD52	0.12
SIRT2	0.12

## Sheet: Esophagus-stomach cancers
Esophagus-stomach cancers
Gene	Alteration frequency (%)
ERBB2	0.25
JUP	0.15
CUL7	0.13
RAB22A	0.12
CPSF4	0.11
FADD	0.11
IQGAP1	0.11
KRAS	0.11
LASP1	0.1
ATP6V1C1	0.09
MTDH	0.09
OPA1	0.09
ACTL6A	0.08
EBAG9	0.08
EIF3B	0.08
SENP5	0.08
BCL6	0.07
CD99	0.06
DBF4	0.06
EHMT2	0.06
