# Supplementary material for: Identification of novel prognosis-related genes associated with cancer using integrative network analysis
Source: Sci Rep. 2018 Feb 19;8:3233. doi: 10.1038/s41598-018-21691-5 (PMC5818516; doi:10.1038/s41598-018-21691-5)
Supplement: Supplementary file 6 — Table S5 [file 41598_2018_21691_MOESM6_ESM.xlsx]

## Sheet: Sheet1
Gene	Affymetrix probe	K-M Plotter analysis
		Breast cancer	Ovarian cancer	Lung cancer	Gastric cancer
		p-value	p-value	p-value	p-value
ACTL6A	202666_s_at	2.3e-15	0.0008	0.00016	2.3e-15
ATP6V1C1	226463_at	0.014	0.024	1.3e-06	0.014
BCL6	203140_at	0.031	0.00058	0.028	0.031
EBAG9	204274_at	1.4e-09	0.08	0.00029	1.4e-09
KRAS	204010_s_at	0.00035	0.27	0.85	0.00035
MTDH	212248_at	3.5e-10	0.59	2.1e-06	3.5e-10
OPA1	216071_x_at	1.6e-06	0.38	0.24	1.6e-06
SENP5	213184_at	0.36	0.011	1.1e-05	0.36
